# Supplementary material for: Interplay between Active Chromatin Marks and RNA-Directed DNA Methylation in Arabidopsis thaliana
Source: PLoS Genet. 2013 Nov 7;9(11):e1003946. doi: 10.1371/journal.pgen.1003946 (PMC3820799; doi:10.1371/journal.pgen.1003946)
Supplement: Table S1 — Genomic locations (TAIR10) of reduced CHH methylation DMRs. (XLS) [file pgen.1003946.s007.xls]

## Sheet: nrpe1 DMRs
Table S1A - Genomic locations (TAIR10) of reduced CHH methylation DMRs in an nrpe1 mutant
Chromosome	Start Position	Stop Position
chr1	80	217
chr1	17422	17943
chr1	18451	18928
chr1	44503	45315
chr1	55533	56788
chr1	77196	77500
chr1	238325	239432
chr1	255808	256709
chr1	257545	258154
chr1	258467	258824
chr1	291624	292432
chr1	372325	372798
chr1	422972	424119
chr1	431181	433936
chr1	499627	501178
chr1	512471	513285
chr1	540159	541166
chr1	549417	550190
chr1	550528	550924
chr1	587416	588154
chr1	634070	634753
chr1	640867	641266
chr1	670345	671090
chr1	696382	697601
chr1	758585	760444
chr1	781128	782399
chr1	791609	792418
chr1	822108	822545
chr1	888599	889471
chr1	943958	944643
chr1	1160090	1160497
chr1	1184699	1185546
chr1	1194175	1195302
chr1	1249655	1250902
chr1	1275628	1276792
chr1	1289029	1289466
chr1	1293257	1293801
chr1	1430130	1431199
chr1	1441377	1443185
chr1	1443961	1444659
chr1	1445163	1446434
chr1	1476363	1476868
chr1	1522746	1523484
chr1	1598131	1598691
chr1	1613058	1613685
chr1	1614251	1614703
chr1	1617492	1618084
chr1	1705220	1706375
chr1	1728409	1729413
chr1	1875542	1876901
chr1	1881769	1882431
chr1	1975014	1977089
chr1	2340103	2340495
chr1	2415481	2415959
chr1	2472725	2473449
chr1	2531282	2531879
chr1	2534473	2534922
chr1	2587109	2588511
chr1	2657389	2658023
chr1	2800666	2800782
chr1	2986193	2987051
chr1	3023321	3024427
chr1	3063398	3063705
chr1	3073107	3074951
chr1	3250427	3251529
chr1	3342425	3343126
chr1	3361808	3362289
chr1	3412807	3414969
chr1	3427679	3428233
chr1	3497708	3499208
chr1	3546698	3547910
chr1	3551458	3552409
chr1	3573025	3573269
chr1	3762103	3762961
chr1	3771272	3771965
chr1	3825703	3827581
chr1	3891927	3892936
chr1	3919728	3920300
chr1	3932958	3933647
chr1	3979830	3980679
chr1	4061214	4061847
chr1	4092997	4094583
chr1	4109983	4113237
chr1	4208965	4209768
chr1	4326312	4326667
chr1	4329747	4330322
chr1	4333784	4334615
chr1	4405825	4408305
chr1	4408725	4409828
chr1	4410718	4411238
chr1	4415601	4415975
chr1	4439898	4440130
chr1	4525016	4525544
chr1	4582869	4583632
chr1	4658062	4658627
chr1	4682433	4683097
chr1	4770050	4770839
chr1	4786224	4786424
chr1	4786842	4787307
chr1	4860224	4860659
chr1	4896392	4896915
chr1	4966301	4967460
chr1	4992520	4993131
chr1	5055858	5056571
chr1	5098236	5098977
chr1	5101410	5102286
chr1	5171776	5172162
chr1	5198526	5198879
chr1	5284912	5285568
chr1	5356536	5357123
chr1	5358996	5359288
chr1	5389464	5390012
chr1	5391249	5392787
chr1	5436762	5437889
chr1	5531164	5531935
chr1	5657251	5657982
chr1	5658329	5659483
chr1	5681740	5681931
chr1	5701176	5702153
chr1	5798577	5799780
chr1	5862821	5863635
chr1	5898910	5900026
chr1	5911512	5912252
chr1	5916168	5916611
chr1	5958592	5959267
chr1	5965276	5967131
chr1	5970619	5971311
chr1	5974703	5975809
chr1	6074492	6075693
chr1	6102403	6103125
chr1	6140444	6141702
chr1	6156293	6156542
chr1	6156848	6159011
chr1	6173181	6173618
chr1	6197303	6198552
chr1	6218440	6218661
chr1	6219030	6219350
chr1	6233865	6235481
chr1	6236044	6237939
chr1	6273317	6273668
chr1	6302589	6303070
chr1	6402861	6405585
chr1	6425978	6426661
chr1	6454512	6456207
chr1	6470108	6471151
chr1	6472659	6473547
chr1	6514286	6515477
chr1	6538226	6538987
chr1	6539321	6540412
chr1	6541179	6542937
chr1	6574033	6575584
chr1	6587911	6588616
chr1	6592848	6593870
chr1	6615346	6615750
chr1	6640248	6641224
chr1	6657140	6657513
chr1	6659567	6660596
chr1	6704102	6704990
chr1	6707084	6709671
chr1	6715133	6715686
chr1	6720835	6721248
chr1	6735760	6737602
chr1	6742801	6744365
chr1	6759025	6759907
chr1	6905960	6906651
chr1	7023404	7024670
chr1	7035565	7037067
chr1	7077773	7078075
chr1	7132455	7133295
chr1	7138156	7139101
chr1	7227639	7228299
chr1	7240993	7241706
chr1	7254838	7257385
chr1	7281694	7283753
chr1	7312847	7313491
chr1	7344189	7344627
chr1	7352867	7352958
chr1	7365453	7366113
chr1	7392170	7392373
chr1	7392868	7393623
chr1	7394355	7395040
chr1	7541109	7541533
chr1	7604674	7605114
chr1	7665534	7665987
chr1	7714715	7715165
chr1	7717329	7718156
chr1	7721612	7722627
chr1	7725256	7725777
chr1	7760939	7762230
chr1	7787279	7787872
chr1	7811309	7811728
chr1	7833058	7834353
chr1	7936311	7936980
chr1	7960021	7961298
chr1	7975814	7976560
chr1	7984937	7986625
chr1	8016192	8016758
chr1	8053335	8053982
chr1	8114687	8116500
chr1	8154124	8154391
chr1	8169320	8170225
chr1	8189823	8190578
chr1	8201072	8201668
chr1	8204602	8205651
chr1	8235675	8237505
chr1	8238423	8239843
chr1	8252442	8252762
chr1	8254628	8255206
chr1	8266404	8267691
chr1	8272285	8272997
chr1	8276104	8279070
chr1	8289597	8291620
chr1	8319389	8320664
chr1	8374631	8375183
chr1	8392045	8392521
chr1	8453285	8453682
chr1	8461357	8461698
chr1	8471673	8472286
chr1	8473127	8473624
chr1	8474956	8475716
chr1	8488187	8491054
chr1	8495186	8495420
chr1	8538635	8539827
chr1	8543714	8544100
chr1	8573089	8573696
chr1	8577118	8578142
chr1	8622195	8623634
chr1	8644480	8645337
chr1	8681786	8682315
chr1	8690566	8691052
chr1	8691067	8691864
chr1	8723089	8723645
chr1	8728859	8729080
chr1	8793824	8795049
chr1	8797951	8798083
chr1	8869355	8871042
chr1	8927469	8928120
chr1	8932670	8933350
chr1	9000928	9001373
chr1	9004665	9005234
chr1	9015316	9015825
chr1	9062039	9062575
chr1	9077468	9077902
chr1	9082573	9083065
chr1	9135544	9138600
chr1	9174159	9176022
chr1	9177125	9178011
chr1	9187668	9188726
chr1	9203833	9205497
chr1	9235751	9237204
chr1	9304720	9306086
chr1	9353793	9354233
chr1	9357673	9358170
chr1	9367289	9367944
chr1	9373043	9373940
chr1	9384050	9384212
chr1	9384621	9385067
chr1	9412132	9412746
chr1	9417918	9418825
chr1	9550673	9551099
chr1	9564854	9565164
chr1	9585520	9587746
chr1	9626541	9627206
chr1	9676326	9677018
chr1	9690838	9691510
chr1	9706078	9708671
chr1	9746308	9746835
chr1	9754347	9756665
chr1	9762497	9762910
chr1	9778253	9778693
chr1	9811642	9812592
chr1	9816641	9818323
chr1	9836333	9837725
chr1	9852558	9853628
chr1	9862518	9863327
chr1	9865290	9867605
chr1	9883757	9884239
chr1	9908529	9909190
chr1	9915185	9916635
chr1	9918308	9919606
chr1	9925385	9926417
chr1	9939221	9939700
chr1	10007815	10008825
chr1	10021413	10022798
chr1	10060552	10061013
chr1	10114642	10115294
chr1	10144742	10145150
chr1	10152701	10153541
chr1	10155322	10156705
chr1	10160923	10161362
chr1	10173021	10173416
chr1	10206542	10207111
chr1	10221100	10221472
chr1	10239075	10240416
chr1	10314619	10315512
chr1	10346985	10347592
chr1	10348736	10349582
chr1	10356954	10357477
chr1	10362738	10363323
chr1	10421166	10421925
chr1	10490375	10491229
chr1	10497450	10498147
chr1	10506317	10507413
chr1	10512627	10512994
chr1	10524679	10524979
chr1	10526641	10527555
chr1	10528149	10529203
chr1	10534611	10534986
chr1	10540200	10540446
chr1	10554284	10554966
chr1	10567985	10569491
chr1	10569889	10570626
chr1	10579303	10580261
chr1	10591351	10592272
chr1	10597564	10598314
chr1	10623771	10624704
chr1	10652431	10653067
chr1	10654387	10654735
chr1	10702696	10703208
chr1	10801188	10801614
chr1	10802400	10803407
chr1	10814166	10814653
chr1	10852389	10853344
chr1	10867092	10867949
chr1	10880770	10881045
chr1	10914900	10916403
chr1	10923024	10924210
chr1	10924378	10925009
chr1	10929329	10929805
chr1	10930879	10932560
chr1	10981846	10983842
chr1	11005741	11006677
chr1	11032118	11032651
chr1	11046149	11046666
chr1	11048812	11049289
chr1	11050652	11051581
chr1	11082993	11083244
chr1	11103485	11104183
chr1	11110961	11111707
chr1	11117470	11117875
chr1	11127122	11127533
chr1	11128642	11129346
chr1	11131607	11132866
chr1	11147970	11148411
chr1	11173979	11175050
chr1	11204372	11204743
chr1	11212197	11212805
chr1	11228521	11228945
chr1	11230350	11230697
chr1	11241525	11242140
chr1	11258953	11259853
chr1	11276866	11277377
chr1	11286556	11287829
chr1	11298322	11299547
chr1	11300856	11302373
chr1	11309944	11310275
chr1	11324731	11325319
chr1	11351434	11352619
chr1	11407829	11410339
chr1	11422076	11422385
chr1	11427533	11428529
chr1	11479253	11479707
chr1	11489928	11490739
chr1	11492774	11493668
chr1	11517428	11518434
chr1	11521551	11522580
chr1	11525862	11526381
chr1	11526737	11527473
chr1	11536494	11537201
chr1	11550675	11551117
chr1	11585597	11586387
chr1	11620288	11620910
chr1	11631880	11632365
chr1	11636684	11637537
chr1	11643897	11644687
chr1	11648015	11649058
chr1	11649278	11650146
chr1	11660876	11662226
chr1	11666287	11667116
chr1	11699869	11700604
chr1	11703884	11704805
chr1	11706461	11708394
chr1	11710641	11712099
chr1	11720457	11720986
chr1	11721112	11722486
chr1	11732455	11733841
chr1	11736607	11737461
chr1	11740485	11740980
chr1	11752181	11753740
chr1	11753759	11755126
chr1	11789351	11789489
chr1	11803556	11804244
chr1	11806019	11806539
chr1	11807454	11808316
chr1	11817475	11818785
chr1	11822124	11822604
chr1	11834498	11835309
chr1	11836644	11837525
chr1	11857288	11857638
chr1	11859695	11860091
chr1	11879941	11880869
chr1	11901162	11901903
chr1	11930566	11930929
chr1	11934784	11935659
chr1	11957771	11959175
chr1	11960555	11961168
chr1	11980860	11981847
chr1	11982922	11983369
chr1	11987740	11988295
chr1	11992065	11992778
chr1	12009160	12009785
chr1	12012600	12013541
chr1	12019790	12020178
chr1	12040898	12041598
chr1	12050040	12050589
chr1	12059799	12060325
chr1	12062230	12063593
chr1	12070658	12071059
chr1	12077842	12078473
chr1	12079124	12080897
chr1	12083953	12084564
chr1	12097065	12098005
chr1	12133110	12133444
chr1	12136527	12137814
chr1	12138587	12139660
chr1	12142683	12143381
chr1	12166496	12167255
chr1	12183372	12184212
chr1	12184858	12185389
chr1	12215008	12215287
chr1	12218492	12219271
chr1	12228725	12229020
chr1	12231041	12231392
chr1	12240306	12240981
chr1	12249009	12249599
chr1	12255369	12255691
chr1	12262860	12264796
chr1	12277388	12277802
chr1	12282629	12283293
chr1	12286426	12287759
chr1	12297557	12298010
chr1	12302806	12303321
chr1	12310648	12310868
chr1	12329059	12329739
chr1	12333578	12334032
chr1	12336362	12337958
chr1	12363845	12364154
chr1	12364392	12365286
chr1	12387534	12388110
chr1	12389675	12390133
chr1	12391429	12391786
chr1	12424823	12425441
chr1	12435182	12435578
chr1	12457511	12458306
chr1	12467670	12468314
chr1	12468889	12469669
chr1	12471065	12471736
chr1	12476931	12477826
chr1	12482874	12483586
chr1	12500303	12500889
chr1	12510772	12511736
chr1	12517223	12517663
chr1	12525577	12525991
chr1	12526104	12526851
chr1	12526911	12527378
chr1	12530029	12530422
chr1	12548177	12548417
chr1	12555799	12556824
chr1	12562418	12562997
chr1	12565531	12565962
chr1	12574343	12574601
chr1	12576313	12576634
chr1	12577523	12578476
chr1	12590770	12591071
chr1	12592346	12595276
chr1	12603516	12604104
chr1	12610566	12611025
chr1	12618369	12619009
chr1	12620503	12621077
chr1	12635435	12636725
chr1	12640539	12640900
chr1	12645712	12646316
chr1	12662411	12663146
chr1	12684904	12685049
chr1	12691301	12692886
chr1	12729839	12730614
chr1	12732691	12733595
chr1	12738172	12738894
chr1	12761000	12761785
chr1	12818206	12818512
chr1	12839089	12839740
chr1	12845658	12846990
chr1	12851212	12851506
chr1	12853833	12856012
chr1	12866580	12867074
chr1	12887776	12888281
chr1	12894765	12895906
chr1	12896304	12896530
chr1	12905678	12908161
chr1	12918498	12918985
chr1	12929911	12930646
chr1	12942307	12942961
chr1	12958152	12958369
chr1	12959587	12960025
chr1	12968105	12968902
chr1	12980174	12980695
chr1	12993112	12993638
chr1	12994455	12996135
chr1	13016611	13017547
chr1	13027793	13028674
chr1	13030026	13030581
chr1	13039093	13039614
chr1	13049815	13050183
chr1	13056955	13057931
chr1	13059383	13060292
chr1	13067931	13068675
chr1	13075626	13076126
chr1	13085433	13086143
chr1	13087074	13088685
chr1	13104131	13104857
chr1	13108279	13109552
chr1	13114412	13115107
chr1	13119333	13119598
chr1	13126825	13127366
chr1	13127593	13128236
chr1	13129925	13130387
chr1	13139620	13140174
chr1	13148209	13148645
chr1	13152094	13153173
chr1	13155867	13156321
chr1	13164971	13165478
chr1	13166199	13166897
chr1	13167244	13167391
chr1	13171026	13171503
chr1	13172839	13173676
chr1	13191869	13192694
chr1	13212382	13212762
chr1	13215321	13215979
chr1	13219734	13220605
chr1	13230519	13231384
chr1	13235527	13236699
chr1	13240751	13241492
chr1	13256819	13257240
chr1	13259171	13261237
chr1	13286738	13288202
chr1	13313675	13313937
chr1	13323940	13324571
chr1	13342419	13343042
chr1	13345775	13346297
chr1	13355240	13357694
chr1	13359261	13359452
chr1	13421764	13422580
chr1	13438105	13438940
chr1	13448355	13449751
chr1	13486614	13487254
chr1	13495200	13496152
chr1	13497514	13498011
chr1	13544265	13545654
chr1	13548255	13548754
chr1	13559692	13561501
chr1	13565472	13565853
chr1	13566866	13567838
chr1	13572158	13573553
chr1	13581940	13582395
chr1	13584489	13585403
chr1	13586086	13586644
chr1	13590981	13591401
chr1	13591472	13592486
chr1	13636683	13637114
chr1	13639446	13639948
chr1	13659192	13660066
chr1	13666531	13669325
chr1	13671137	13671494
chr1	13684424	13684865
chr1	13686545	13687894
chr1	13704004	13704457
chr1	13727908	13728182
chr1	13811020	13811685
chr1	13812253	13813222
chr1	13837778	13838094
chr1	13850387	13851506
chr1	13851881	13852596
chr1	13868314	13869009
chr1	13894413	13894822
chr1	13901918	13902638
chr1	13904672	13907209
chr1	13978697	13979901
chr1	13998490	13999280
chr1	14005021	14005810
chr1	14009623	14010032
chr1	14012833	14014233
chr1	14024202	14024562
chr1	14030666	14031689
chr1	14146284	14147053
chr1	14152870	14153340
chr1	14154740	14155139
chr1	14164139	14164845
chr1	14165672	14166169
chr1	14169299	14169808
chr1	14178219	14178502
chr1	14187658	14188291
chr1	14191361	14192737
chr1	14286364	14286745
chr1	14296374	14299671
chr1	14307008	14307239
chr1	14308930	14309429
chr1	14609353	14610065
chr1	14670508	14670816
chr1	15037165	15037909
chr1	15610135	15610933
chr1	15642634	15642845
chr1	15645223	15646419
chr1	15760458	15761123
chr1	15885916	15887008
chr1	15889115	15889788
chr1	15890363	15890918
chr1	15925381	15925744
chr1	15935355	15935866
chr1	15939452	15940735
chr1	15943188	15943664
chr1	15972023	15972544
chr1	15984200	15985514
chr1	16003901	16004878
chr1	16113916	16114591
chr1	16116247	16117430
chr1	16124707	16125505
chr1	16142205	16142920
chr1	16145514	16146112
chr1	16167637	16168013
chr1	16259332	16260416
chr1	16261855	16262400
chr1	16286366	16286970
chr1	16287413	16287760
chr1	16298436	16299763
chr1	16303032	16303825
chr1	16306475	16306798
chr1	16307469	16307819
chr1	16325218	16325446
chr1	16329092	16329743
chr1	16350863	16353100
chr1	16366807	16367687
chr1	16395538	16396277
chr1	16400442	16400927
chr1	16403556	16404124
chr1	16413600	16414562
chr1	16418477	16419431
chr1	16420555	16421687
chr1	16430680	16434242
chr1	16455040	16455655
chr1	16457237	16457927
chr1	16459751	16460265
chr1	16475978	16478149
chr1	16483121	16483432
chr1	16488752	16489212
chr1	16497805	16499012
chr1	16538539	16538820
chr1	16547700	16547985
chr1	16561925	16562595
chr1	16589455	16589924
chr1	16592567	16593452
chr1	16597769	16598265
chr1	16613036	16613993
chr1	16624457	16626381
chr1	16636754	16637529
chr1	16640865	16641440
chr1	16645653	16646086
chr1	16666123	16666634
chr1	16673103	16674130
chr1	16685275	16686748
chr1	16689715	16690212
chr1	16706482	16707919
chr1	16709894	16710566
chr1	16710860	16712855
chr1	16723362	16724280
chr1	16737816	16738613
chr1	16750982	16751522
chr1	16754647	16755252
chr1	16773473	16774322
chr1	16778364	16778987
chr1	16790345	16792479
chr1	16793651	16794424
chr1	16806525	16808032
chr1	16810760	16811038
chr1	16825315	16826476
chr1	16828291	16828819
chr1	16841034	16843979
chr1	16857888	16858386
chr1	16859006	16859189
chr1	16859472	16861530
chr1	16864624	16865069
chr1	16868285	16868932
chr1	16870362	16871150
chr1	16876922	16877342
chr1	16889434	16891083
chr1	16895991	16896534
chr1	16899455	16899783
chr1	16902769	16903271
chr1	16903917	16905584
chr1	16923041	16923385
chr1	16925155	16925834
chr1	16929855	16930455
chr1	16936693	16936906
chr1	16937914	16939538
chr1	16942638	16943180
chr1	16962028	16962740
chr1	16965766	16966661
chr1	16974901	16975439
chr1	16986204	16987318
chr1	16988135	16990041
chr1	16997745	16998377
chr1	16998540	16999166
chr1	17004681	17005895
chr1	17006281	17007577
chr1	17035014	17035402
chr1	17049975	17050110
chr1	17064616	17065095
chr1	17069745	17070469
chr1	17076849	17077575
chr1	17082595	17083449
chr1	17091301	17092278
chr1	17094395	17095240
chr1	17102026	17102622
chr1	17109844	17110528
chr1	17114636	17115188
chr1	17116365	17116679
chr1	17122189	17122444
chr1	17136002	17136462
chr1	17141450	17141827
chr1	17151706	17153085
chr1	17178470	17179421
chr1	17193482	17194091
chr1	17201455	17202131
chr1	17229010	17229481
chr1	17254606	17255404
chr1	17266952	17268363
chr1	17274295	17274544
chr1	17278621	17279524
chr1	17282022	17282794
chr1	17288838	17290271
chr1	17293234	17293474
chr1	17299949	17300598
chr1	17305650	17306113
chr1	17313334	17313928
chr1	17332588	17333519
chr1	17335325	17335869
chr1	17340994	17342026
chr1	17349702	17350364
chr1	17368837	17369915
chr1	17381404	17382266
chr1	17384171	17384642
chr1	17404422	17406210
chr1	17412380	17413009
chr1	17418429	17418604
chr1	17440286	17440573
chr1	17441127	17441859
chr1	17448040	17449091
chr1	17449494	17449880
chr1	17489812	17491459
chr1	17502042	17503502
chr1	17506924	17507331
chr1	17512633	17513448
chr1	17514753	17516232
chr1	17549206	17549815
chr1	17551132	17552735
chr1	17560724	17561034
chr1	17563089	17563843
chr1	17571590	17572022
chr1	17573389	17573951
chr1	17575577	17576509
chr1	17605522	17606085
chr1	17607260	17608256
chr1	17611475	17611985
chr1	17615067	17615504
chr1	17632261	17633172
chr1	17638587	17639362
chr1	17654804	17656729
chr1	17664769	17666507
chr1	17685495	17686612
chr1	17689467	17690828
chr1	17695673	17695928
chr1	17709452	17710875
chr1	17713732	17714750
chr1	17726916	17727930
chr1	17766058	17766425
chr1	17812133	17812970
chr1	17813324	17814071
chr1	17820341	17821228
chr1	17831091	17831768
chr1	17840388	17841160
chr1	17860843	17861560
chr1	17863013	17863349
chr1	17873625	17874573
chr1	17898736	17899383
chr1	17900157	17901878
chr1	17936818	17938152
chr1	17978674	17980371
chr1	18002088	18002654
chr1	18007123	18007398
chr1	18019194	18020235
chr1	18022386	18022777
chr1	18029195	18029484
chr1	18033428	18034071
chr1	18047775	18048475
chr1	18055779	18056247
chr1	18088203	18089208
chr1	18095033	18096425
chr1	18110531	18111578
chr1	18126438	18127011
chr1	18130261	18132254
chr1	18135752	18136312
chr1	18154529	18154928
chr1	18163223	18165889
chr1	18192106	18192776
chr1	18211485	18211860
chr1	18213868	18214705
chr1	18269842	18271639
chr1	18287233	18287574
chr1	18297342	18297854
chr1	18300189	18300763
chr1	18301508	18302772
chr1	18304288	18304736
chr1	18320359	18321479
chr1	18324809	18325745
chr1	18341896	18342340
chr1	18380030	18381254
chr1	18386622	18387562
chr1	18437202	18438377
chr1	18449640	18450446
chr1	18456583	18457752
chr1	18493578	18494141
chr1	18548028	18548587
chr1	18549104	18549789
chr1	18553421	18553704
chr1	18598814	18599588
chr1	18599847	18600642
chr1	18626772	18627509
chr1	18631918	18633839
chr1	18640582	18641024
chr1	18698253	18698692
chr1	18744945	18746987
chr1	18765810	18768791
chr1	18769539	18769887
chr1	18789929	18790962
chr1	18791300	18791787
chr1	18804503	18805305
chr1	18817404	18817700
chr1	18859164	18859980
chr1	18874041	18874421
chr1	18887566	18888498
chr1	18894666	18895491
chr1	18924831	18925168
chr1	18930790	18931404
chr1	18961897	18962366
chr1	18971468	18972185
chr1	18980654	18981984
chr1	18989330	18989781
chr1	19027034	19028042
chr1	19054235	19056427
chr1	19062347	19064525
chr1	19085307	19086944
chr1	19145486	19147562
chr1	19148305	19148568
chr1	19171982	19173828
chr1	19180155	19180505
chr1	19197850	19198369
chr1	19212407	19212843
chr1	19219758	19220327
chr1	19226126	19226773
chr1	19233832	19234288
chr1	19235648	19236174
chr1	19236729	19237387
chr1	19247876	19249407
chr1	19268279	19269067
chr1	19303602	19304590
chr1	19316345	19317262
chr1	19327283	19328858
chr1	19330075	19330553
chr1	19336165	19336779
chr1	19345207	19345727
chr1	19352631	19354431
chr1	19368226	19368786
chr1	19374471	19375010
chr1	19380240	19381016
chr1	19389516	19389999
chr1	19398335	19398630
chr1	19403147	19404658
chr1	19424544	19425189
chr1	19426447	19427200
chr1	19428217	19429259
chr1	19430132	19430748
chr1	19465772	19466058
chr1	19476460	19476735
chr1	19497878	19498277
chr1	19576993	19578249
chr1	19592762	19594788
chr1	19665717	19666691
chr1	19675179	19676131
chr1	19679712	19680593
chr1	19692997	19693487
chr1	19703944	19704783
chr1	19714479	19715025
chr1	19728279	19729626
chr1	19736136	19736506
chr1	19741512	19742200
chr1	19743802	19744600
chr1	19749176	19749942
chr1	19762888	19763644
chr1	19768016	19769991
chr1	19780187	19781335
chr1	19798783	19799092
chr1	19807964	19810094
chr1	19861243	19861657
chr1	19908785	19909669
chr1	19933167	19933868
chr1	19941308	19941562
chr1	19943777	19945574
chr1	19993709	19994462
chr1	19994977	19995860
chr1	20024108	20024743
chr1	20032517	20033883
chr1	20153995	20154475
chr1	20166494	20167693
chr1	20171945	20173024
chr1	20174156	20175233
chr1	20194310	20194810
chr1	20205210	20206909
chr1	20207914	20208309
chr1	20226298	20226886
chr1	20278151	20278882
chr1	20311778	20312333
chr1	20319969	20320780
chr1	20329379	20329871
chr1	20333076	20333848
chr1	20362729	20363406
chr1	20367265	20367628
chr1	20403353	20403818
chr1	20412076	20412771
chr1	20431937	20433692
chr1	20437525	20438207
chr1	20462532	20462885
chr1	20467802	20468446
chr1	20488712	20490072
chr1	20492377	20492956
chr1	20498667	20499393
chr1	20508793	20509739
chr1	20513764	20514765
chr1	20520242	20520833
chr1	20524826	20525545
chr1	20540662	20541123
chr1	20547999	20548416
chr1	20559511	20560388
chr1	20564852	20565249
chr1	20568900	20569488
chr1	20622175	20622958
chr1	20624710	20625432
chr1	20671682	20671974
chr1	20683158	20685817
chr1	20686589	20687752
chr1	20696886	20697420
chr1	20699573	20700124
chr1	20703629	20704699
chr1	20710654	20711270
chr1	20733991	20734607
chr1	20748060	20748373
chr1	20815637	20816085
chr1	20819936	20820501
chr1	20823586	20824046
chr1	20826386	20827547
chr1	20913896	20915272
chr1	20972047	20973092
chr1	20973686	20974191
chr1	20979358	20979549
chr1	20980495	20981302
chr1	21020947	21021439
chr1	21034239	21034907
chr1	21038028	21038487
chr1	21042181	21042796
chr1	21054126	21055209
chr1	21104803	21106058
chr1	21120311	21120630
chr1	21124553	21125177
chr1	21128150	21128932
chr1	21144598	21146095
chr1	21179924	21180320
chr1	21188601	21189051
chr1	21209816	21211817
chr1	21228554	21229085
chr1	21230681	21231011
chr1	21259982	21260923
chr1	21311635	21311972
chr1	21335240	21336475
chr1	21341258	21342817
chr1	21374321	21374869
chr1	21388723	21389044
chr1	21392127	21393072
chr1	21398451	21398697
chr1	21401077	21401821
chr1	21418392	21418790
chr1	21428099	21429072
chr1	21438986	21439259
chr1	21448523	21448881
chr1	21449982	21450503
chr1	21470008	21472469
chr1	21507569	21508141
chr1	21509463	21510114
chr1	21524971	21525367
chr1	21529611	21529882
chr1	21585989	21586381
chr1	21601929	21602492
chr1	21615223	21616483
chr1	21628615	21628918
chr1	21637341	21638301
chr1	21640350	21640908
chr1	21645971	21646464
chr1	21674989	21675573
chr1	21681371	21683636
chr1	21731215	21732299
chr1	21739041	21740189
chr1	21741088	21742035
chr1	21744105	21745154
chr1	21754417	21755085
chr1	21853447	21854124
chr1	21857175	21858966
chr1	21871984	21874138
chr1	21918344	21919159
chr1	21946892	21947433
chr1	21957576	21958131
chr1	21976885	21977080
chr1	21990791	21991859
chr1	21992350	21993170
chr1	21995438	21996411
chr1	22024830	22025244
chr1	22042582	22043686
chr1	22058915	22059302
chr1	22060262	22061211
chr1	22084391	22085544
chr1	22088956	22090088
chr1	22105066	22106982
chr1	22107477	22107957
chr1	22111912	22113402
chr1	22162523	22165911
chr1	22166068	22168076
chr1	22191945	22192626
chr1	22206747	22207815
chr1	22224513	22225001
chr1	22260849	22261704
chr1	22376137	22376518
chr1	22408771	22409066
chr1	22443412	22443966
chr1	22447214	22447814
chr1	22450127	22450775
chr1	22451086	22452083
chr1	22459453	22459859
chr1	22482419	22483130
chr1	22541949	22542489
chr1	22562527	22563935
chr1	22592371	22593235
chr1	22620751	22622121
chr1	22693682	22694817
chr1	22698772	22699582
chr1	22732036	22732445
chr1	22742871	22743577
chr1	22751331	22751969
chr1	22775919	22776428
chr1	22777096	22777790
chr1	22779684	22780266
chr1	22828500	22829460
chr1	22830649	22830975
chr1	22844727	22845425
chr1	22850416	22851618
chr1	22871955	22873775
chr1	22887798	22888422
chr1	22888812	22890138
chr1	22890289	22890877
chr1	22985052	22985825
chr1	22992104	22994147
chr1	23031411	23032167
chr1	23033042	23034328
chr1	23067957	23068600
chr1	23093607	23094255
chr1	23096085	23097580
chr1	23123028	23123337
chr1	23124994	23125713
chr1	23140386	23141248
chr1	23152365	23153393
chr1	23164868	23165282
chr1	23173550	23175255
chr1	23190661	23191173
chr1	23197252	23198054
chr1	23212180	23212731
chr1	23214027	23215654
chr1	23240136	23240635
chr1	23246789	23247481
chr1	23280275	23281211
chr1	23295441	23297394
chr1	23312692	23313255
chr1	23320745	23321942
chr1	23424013	23425216
chr1	23430810	23431360
chr1	23435732	23436115
chr1	23509526	23510685
chr1	23521570	23521903
chr1	23553592	23554605
chr1	23566256	23567119
chr1	23586443	23586795
chr1	23613478	23614437
chr1	23651424	23652102
chr1	23709914	23711545
chr1	23723501	23724227
chr1	23748978	23749422
chr1	23856146	23856653
chr1	23861772	23862606
chr1	23875164	23875589
chr1	23876290	23877045
chr1	23906928	23907526
chr1	23925046	23926174
chr1	23939821	23941059
chr1	23946851	23947230
chr1	24026828	24028188
chr1	24082083	24083102
chr1	24101159	24101704
chr1	24125674	24126302
chr1	24223190	24223613
chr1	24241116	24241801
chr1	24250720	24251118
chr1	24281259	24281555
chr1	24291008	24291760
chr1	24317183	24317765
chr1	24337647	24338264
chr1	24350618	24353702
chr1	24360607	24360954
chr1	24384819	24385399
chr1	24428639	24429399
chr1	24447263	24447508
chr1	24462244	24462753
chr1	24483909	24484801
chr1	24487960	24488459
chr1	24506398	24506702
chr1	24507965	24508440
chr1	24531859	24532394
chr1	24533111	24534546
chr1	24553612	24554305
chr1	24576852	24577609
chr1	24593312	24593739
chr1	24604988	24606095
chr1	24645386	24646121
chr1	24691762	24692084
chr1	24704794	24706142
chr1	24714683	24714889
chr1	24718248	24718974
chr1	24720999	24721559
chr1	24732845	24733466
chr1	24741012	24742413
chr1	24744791	24745532
chr1	24772283	24773157
chr1	24776348	24777033
chr1	24822599	24823061
chr1	24831562	24832824
chr1	24835299	24835543
chr1	24838026	24838962
chr1	24871462	24872112
chr1	24875567	24875860
chr1	24885586	24885880
chr1	24893863	24894439
chr1	24897087	24897854
chr1	24907356	24908830
chr1	24917508	24918088
chr1	24918412	24918723
chr1	24947987	24948502
chr1	24956749	24956988
chr1	25005251	25005906
chr1	25033454	25033940
chr1	25056312	25058362
chr1	25095754	25096756
chr1	25097792	25099108
chr1	25158866	25159570
chr1	25163000	25163540
chr1	25179916	25181478
chr1	25247148	25248034
chr1	25265798	25266598
chr1	25274823	25275118
chr1	25331965	25332507
chr1	25343184	25343925
chr1	25357545	25358739
chr1	25400376	25401762
chr1	25504940	25505498
chr1	25536471	25536871
chr1	25594150	25594953
chr1	25609670	25610241
chr1	25613086	25613965
chr1	25639476	25642043
chr1	25659925	25660486
chr1	25675599	25676316
chr1	25696389	25698635
chr1	25722365	25723881
chr1	25729751	25730436
chr1	25750681	25752144
chr1	25779544	25780500
chr1	25896442	25896816
chr1	25928240	25929232
chr1	25962367	25963277
chr1	25973637	25974134
chr1	25975767	25977267
chr1	26083859	26084373
chr1	26139971	26140338
chr1	26169289	26170303
chr1	26170801	26171577
chr1	26196166	26197530
chr1	26306896	26307548
chr1	26335751	26336271
chr1	26366528	26367109
chr1	26374194	26375952
chr1	26510446	26511350
chr1	26551393	26552269
chr1	26582864	26583254
chr1	26650671	26651031
chr1	26722066	26722756
chr1	26779131	26781332
chr1	26880016	26882908
chr1	27035263	27036634
chr1	27117487	27118289
chr1	27186660	27187182
chr1	27240641	27241396
chr1	27333827	27334252
chr1	27428314	27429602
chr1	27440466	27440920
chr1	27516092	27516524
chr1	27597260	27597835
chr1	27603314	27603703
chr1	27635486	27636658
chr1	27675189	27675468
chr1	27710307	27710870
chr1	27859567	27861039
chr1	27972009	27973047
chr1	28051219	28051847
chr1	28105440	28105888
chr1	28160948	28162397
chr1	28188735	28189219
chr1	28258908	28259703
chr1	28285759	28286281
chr1	28293176	28293632
chr1	28311674	28312781
chr1	28331767	28333725
chr1	28397384	28398963
chr1	28420925	28421830
chr1	28470841	28471294
chr1	28504715	28505031
chr1	28514995	28516301
chr1	28522157	28522650
chr1	28526676	28527978
chr1	28702754	28703985
chr1	28731588	28732195
chr1	28749785	28750446
chr1	28785475	28786196
chr1	28788498	28789703
chr1	28815269	28816046
chr1	28827219	28828885
chr1	28843851	28844255
chr1	28855884	28856300
chr1	28891273	28892127
chr1	28912516	28913798
chr1	28935579	28936447
chr1	28993672	28994928
chr1	29002403	29002639
chr1	29078273	29079009
chr1	29125362	29126012
chr1	29208192	29208853
chr1	29244096	29244703
chr1	29263109	29263857
chr1	29305609	29306057
chr1	29319171	29319752
chr1	29320107	29320558
chr1	29376996	29377711
chr1	29380124	29380915
chr1	29472258	29472984
chr1	29474482	29475088
chr1	29480617	29481673
chr1	29496394	29496905
chr1	29577581	29578507
chr1	29589180	29589516
chr1	29611411	29612686
chr1	29769030	29769821
chr1	29774735	29775442
chr1	29840889	29841444
chr1	29940276	29940506
chr1	29983231	29984951
chr1	30199913	30200542
chr1	30251007	30251936
chr1	30252688	30255394
chr1	30427150	30427636
chr2	70454	71590
chr2	72138	72963
chr2	98394	98845
chr2	99683	100260
chr2	121881	122431
chr2	127424	127998
chr2	138665	139139
chr2	152522	153392
chr2	161178	161594
chr2	163200	163656
chr2	171653	172182
chr2	176769	177229
chr2	178186	178866
chr2	179506	180242
chr2	183878	184442
chr2	187287	187587
chr2	204415	205679
chr2	216206	216787
chr2	238083	238955
chr2	240650	242202
chr2	254137	254737
chr2	265885	266476
chr2	268092	268863
chr2	274856	277177
chr2	292494	293703
chr2	303186	303562
chr2	305615	306241
chr2	314552	315269
chr2	323932	324544
chr2	350206	350612
chr2	352868	353176
chr2	362326	362798
chr2	368107	368659
chr2	378579	379635
chr2	394858	396398
chr2	400004	400404
chr2	402649	403301
chr2	407210	407751
chr2	416110	416647
chr2	422887	423265
chr2	424630	425040
chr2	438535	439178
chr2	440084	440840
chr2	448321	448769
chr2	449677	450205
chr2	465771	466172
chr2	472090	472524
chr2	473713	474263
chr2	492370	492623
chr2	499902	501404
chr2	510900	511413
chr2	529894	530661
chr2	537236	537776
chr2	542916	543460
chr2	560078	560546
chr2	566777	567171
chr2	582047	583412
chr2	594023	594552
chr2	603136	603674
chr2	613402	614311
chr2	623677	624209
chr2	625897	626707
chr2	630976	631412
chr2	636891	637553
chr2	641078	641509
chr2	686467	687284
chr2	704058	704569
chr2	707746	710007
chr2	713182	713795
chr2	716143	716968
chr2	721666	722268
chr2	736584	736945
chr2	744190	744687
chr2	754217	754699
chr2	755083	755882
chr2	762271	762957
chr2	768178	768779
chr2	780204	780780
chr2	794310	795720
chr2	808158	808999
chr2	825077	826473
chr2	840463	841126
chr2	870621	872499
chr2	904278	905624
chr2	909558	910304
chr2	911492	913066
chr2	913989	915341
chr2	919388	920047
chr2	925031	925353
chr2	932041	934463
chr2	979796	980719
chr2	983788	984341
chr2	990659	991189
chr2	993228	993560
chr2	1010386	1011459
chr2	1011834	1012961
chr2	1017504	1017887
chr2	1027353	1027977
chr2	1037749	1039156
chr2	1048332	1050561
chr2	1065350	1066058
chr2	1075884	1076551
chr2	1078587	1079315
chr2	1084897	1086634
chr2	1110567	1112057
chr2	1123702	1124155
chr2	1126463	1127583
chr2	1133990	1134630
chr2	1170217	1170600
chr2	1172647	1172960
chr2	1194048	1194693
chr2	1196160	1196806
chr2	1205619	1205971
chr2	1206386	1208969
chr2	1241341	1242851
chr2	1263583	1264314
chr2	1271409	1272237
chr2	1276221	1276505
chr2	1277919	1278323
chr2	1280951	1281679
chr2	1313650	1314475
chr2	1321662	1322390
chr2	1332857	1333208
chr2	1347763	1348093
chr2	1353330	1353725
chr2	1368051	1368714
chr2	1370373	1371600
chr2	1380526	1381381
chr2	1383502	1384321
chr2	1393685	1394277
chr2	1395190	1396293
chr2	1397620	1398420
chr2	1399072	1399607
chr2	1403815	1404431
chr2	1409575	1410154
chr2	1412583	1412971
chr2	1413396	1414338
chr2	1425743	1426502
chr2	1441487	1442444
chr2	1444142	1444795
chr2	1456972	1457547
chr2	1460955	1461571
chr2	1465293	1466952
chr2	1468316	1468638
chr2	1482239	1483024
chr2	1505411	1505980
chr2	1512825	1513469
chr2	1522665	1523287
chr2	1548768	1549282
chr2	1552360	1552880
chr2	1572389	1572965
chr2	1585093	1585450
chr2	1587174	1587629
chr2	1597112	1597439
chr2	1601032	1601715
chr2	1602254	1602557
chr2	1608486	1609316
chr2	1614726	1614972
chr2	1615839	1618209
chr2	1620544	1621138
chr2	1629311	1630401
chr2	1636592	1637351
chr2	1639050	1639376
chr2	1663259	1664484
chr2	1669897	1670812
chr2	1678604	1679071
chr2	1681202	1681773
chr2	1684904	1685697
chr2	1691034	1692403
chr2	1695757	1696210
chr2	1701417	1702238
chr2	1709461	1710220
chr2	1715640	1717264
chr2	1731413	1732010
chr2	1735421	1736165
chr2	1740640	1742038
chr2	1762546	1763198
chr2	1776168	1776941
chr2	1778725	1779938
chr2	1788883	1789384
chr2	1792386	1792660
chr2	1793431	1794009
chr2	1820924	1823298
chr2	1824626	1824969
chr2	1838019	1839605
chr2	1850585	1851307
chr2	1855436	1856119
chr2	1864893	1865768
chr2	1868971	1869319
chr2	1878415	1879407
chr2	1879514	1880415
chr2	1882142	1882640
chr2	1889290	1890571
chr2	1899096	1899378
chr2	1902922	1903191
chr2	1912212	1913017
chr2	1917234	1917867
chr2	1926811	1927752
chr2	1929865	1930510
chr2	1937569	1938061
chr2	1943044	1943473
chr2	1947737	1948573
chr2	1962862	1963819
chr2	1968351	1969369
chr2	1980277	1980670
chr2	1982659	1983163
chr2	1987665	1989111
chr2	1990291	1990854
chr2	2009703	2010807
chr2	2018160	2018584
chr2	2024765	2025004
chr2	2034053	2036176
chr2	2053599	2054272
chr2	2058359	2061007
chr2	2064641	2065755
chr2	2066394	2066955
chr2	2082034	2082370
chr2	2085438	2087121
chr2	2088916	2089607
chr2	2131174	2131540
chr2	2138915	2140124
chr2	2140612	2141298
chr2	2148499	2149400
chr2	2155666	2156687
chr2	2162158	2162411
chr2	2174293	2174564
chr2	2178043	2178901
chr2	2196929	2197998
chr2	2211615	2212489
chr2	2217193	2219479
chr2	2219870	2220325
chr2	2232091	2233479
chr2	2240464	2240990
chr2	2246070	2246489
chr2	2260460	2261151
chr2	2262155	2262513
chr2	2283975	2284675
chr2	2290088	2290411
chr2	2293677	2294264
chr2	2296910	2297946
chr2	2298999	2299644
chr2	2318695	2322033
chr2	2331649	2332423
chr2	2336272	2336711
chr2	2362528	2363148
chr2	2428251	2428896
chr2	2442317	2444329
chr2	2456030	2456582
chr2	2472867	2473416
chr2	2520465	2522837
chr2	2542107	2542720
chr2	2558885	2559397
chr2	2590712	2592431
chr2	2600674	2600947
chr2	2603726	2604459
chr2	2607712	2608010
chr2	2638832	2639211
chr2	2653910	2656010
chr2	2664352	2665036
chr2	2696134	2696633
chr2	2730663	2731480
chr2	2734318	2734713
chr2	2743789	2744334
chr2	2758756	2759155
chr2	2762650	2763109
chr2	2843723	2845066
chr2	2851943	2852547
chr2	2852869	2854309
chr2	2891949	2892580
chr2	2902234	2902646
chr2	2919264	2919906
chr2	2923178	2924230
chr2	2946602	2946892
chr2	2965710	2966239
chr2	2974351	2974832
chr2	2979891	2980780
chr2	2983888	2986134
chr2	3013497	3015102
chr2	3057317	3058729
chr2	3110601	3111328
chr2	3191076	3191633
chr2	3194831	3195314
chr2	3513157	3513786
chr2	3527986	3528286
chr2	3528639	3532073
chr2	3749758	3750586
chr2	3778833	3779914
chr2	3985109	3986866
chr2	4004754	4005756
chr2	4007059	4007994
chr2	4018244	4018662
chr2	4025318	4026009
chr2	4077768	4080188
chr2	4087575	4088221
chr2	4097698	4098382
chr2	4120728	4121916
chr2	4140595	4141053
chr2	4147502	4147861
chr2	4220132	4220748
chr2	4301270	4302122
chr2	4302425	4303237
chr2	4305813	4306423
chr2	4308752	4309572
chr2	4313343	4313586
chr2	4323164	4323655
chr2	4331327	4331857
chr2	4334185	4334914
chr2	4335718	4336276
chr2	4337809	4338397
chr2	4340475	4340830
chr2	4350227	4350567
chr2	4353428	4354081
chr2	4355304	4355917
chr2	4356888	4357353
chr2	4415286	4416092
chr2	4428176	4428970
chr2	4455658	4456159
chr2	4458961	4459376
chr2	4472019	4472429
chr2	4473362	4476702
chr2	4526009	4526596
chr2	4617594	4618367
chr2	4649936	4650591
chr2	4746722	4747179
chr2	4758281	4758883
chr2	4795906	4796478
chr2	4797358	4797861
chr2	4807646	4808322
chr2	4834005	4835052
chr2	4865675	4865969
chr2	4869003	4869467
chr2	4870772	4871232
chr2	4893730	4894372
chr2	4959752	4960447
chr2	4964379	4964816
chr2	4965721	4966775
chr2	4996576	4997442
chr2	5009033	5010710
chr2	5018273	5018613
chr2	5036737	5038506
chr2	5048135	5049768
chr2	5052141	5052748
chr2	5053550	5054632
chr2	5056371	5057144
chr2	5057648	5058241
chr2	5067353	5068059
chr2	5079978	5082034
chr2	5111508	5112446
chr2	5113660	5114014
chr2	5119495	5121191
chr2	5213356	5213658
chr2	5424179	5424826
chr2	5464940	5467151
chr2	5468518	5469242
chr2	5502015	5502486
chr2	5509297	5509815
chr2	5509893	5510328
chr2	5515839	5516534
chr2	5537527	5538004
chr2	5542119	5542612
chr2	5557164	5557393
chr2	5557793	5558398
chr2	5583148	5584065
chr2	5585572	5586406
chr2	5588331	5590626
chr2	5591703	5592438
chr2	5598421	5599147
chr2	5605739	5606615
chr2	5610525	5612860
chr2	5636299	5636981
chr2	5645437	5646733
chr2	5647738	5648524
chr2	5656674	5657358
chr2	5659668	5660183
chr2	5669824	5671396
chr2	5691389	5691755
chr2	5709017	5710138
chr2	5737103	5737827
chr2	5739917	5741442
chr2	5751546	5752448
chr2	5760959	5761638
chr2	5761969	5762467
chr2	5762956	5763435
chr2	5764837	5765857
chr2	5774604	5775509
chr2	5787213	5788286
chr2	5791784	5792524
chr2	5799615	5799986
chr2	5802426	5802768
chr2	5806418	5808408
chr2	5814770	5815443
chr2	5836758	5837388
chr2	5841014	5841828
chr2	5842311	5843691
chr2	5861112	5861553
chr2	5865624	5866345
chr2	5870547	5872202
chr2	5873934	5874471
chr2	5905445	5906131
chr2	5917699	5918182
chr2	5923250	5923501
chr2	5924602	5925160
chr2	5934110	5934670
chr2	5939812	5940607
chr2	5960083	5960974
chr2	5975440	5976028
chr2	6002027	6002271
chr2	6004560	6005334
chr2	6013458	6013853
chr2	6015699	6016035
chr2	6027172	6027603
chr2	6036118	6036879
chr2	6043824	6047722
chr2	6059481	6060288
chr2	6084196	6085040
chr2	6089158	6089778
chr2	6100590	6102715
chr2	6128083	6128751
chr2	6130016	6130926
chr2	6139484	6140243
chr2	6148423	6149169
chr2	6170309	6170865
chr2	6179656	6180805
chr2	6185254	6185600
chr2	6206000	6207619
chr2	6215620	6215992
chr2	6216827	6217618
chr2	6227416	6228411
chr2	6248961	6250895
chr2	6253315	6253910
chr2	6262496	6263663
chr2	6274441	6274996
chr2	6276764	6276999
chr2	6288141	6288861
chr2	6304973	6305747
chr2	6317569	6318167
chr2	6320649	6321293
chr2	6329552	6330056
chr2	6344126	6345176
chr2	6349529	6351377
chr2	6374012	6374399
chr2	6375842	6376537
chr2	6380166	6380544
chr2	6382927	6383663
chr2	6390336	6391286
chr2	6402508	6402938
chr2	6405572	6406058
chr2	6409571	6410080
chr2	6415497	6416110
chr2	6429785	6431061
chr2	6442162	6443093
chr2	6450368	6451086
chr2	6468481	6469617
chr2	6479990	6480444
chr2	6493999	6494390
chr2	6497077	6498424
chr2	6499088	6499739
chr2	6513348	6514087
chr2	6522910	6523274
chr2	6524191	6524780
chr2	6540249	6540679
chr2	6544037	6544820
chr2	6545256	6546883
chr2	6548154	6549026
chr2	6560590	6562306
chr2	6566061	6566269
chr2	6577101	6578111
chr2	6578548	6579402
chr2	6583558	6584194
chr2	6592295	6592527
chr2	6598101	6598533
chr2	6607746	6608007
chr2	6629316	6629810
chr2	6658747	6661451
chr2	6662391	6663680
chr2	6665834	6666367
chr2	6667940	6668329
chr2	6680095	6680716
chr2	6681788	6682209
chr2	6682286	6683208
chr2	6685244	6685598
chr2	6686751	6687220
chr2	6691410	6692529
chr2	6697035	6697365
chr2	6707377	6707817
chr2	6714654	6717687
chr2	6728748	6729694
chr2	6730380	6730720
chr2	6732903	6733476
chr2	6736214	6737267
chr2	6737809	6740383
chr2	6746387	6746731
chr2	6761093	6761283
chr2	6765278	6766564
chr2	6778704	6779423
chr2	6790318	6790961
chr2	6803486	6804147
chr2	6812830	6813568
chr2	6826327	6826968
chr2	6830166	6830786
chr2	6837081	6837922
chr2	6852932	6853634
chr2	6853871	6855182
chr2	6867594	6867830
chr2	6881164	6881773
chr2	6887652	6888290
chr2	6892120	6893391
chr2	6900607	6901892
chr2	6902028	6904142
chr2	6922196	6923328
chr2	6923790	6924167
chr2	6926239	6926785
chr2	6944647	6946705
chr2	6948505	6949011
chr2	6952928	6954179
chr2	6974902	6976173
chr2	6978181	6978757
chr2	6985798	6986303
chr2	6989960	6990853
chr2	6991945	6993057
chr2	6994321	6995778
chr2	7019443	7019960
chr2	7022743	7023120
chr2	7023675	7024276
chr2	7033220	7033675
chr2	7043608	7044076
chr2	7056609	7057161
chr2	7066672	7067537
chr2	7070061	7071089
chr2	7072953	7073730
chr2	7080480	7081138
chr2	7090708	7091202
chr2	7093320	7094717
chr2	7109326	7110198
chr2	7112043	7113178
chr2	7147779	7148620
chr2	7149670	7150259
chr2	7153416	7154533
chr2	7155471	7156469
chr2	7161236	7161516
chr2	7168503	7169454
chr2	7175884	7178909
chr2	7190451	7191013
chr2	7193086	7194246
chr2	7201890	7202504
chr2	7206268	7207724
chr2	7223936	7224789
chr2	7228683	7229182
chr2	7230464	7230773
chr2	7237978	7238949
chr2	7240591	7241067
chr2	7241619	7243183
chr2	7246774	7247113
chr2	7257098	7257777
chr2	7257942	7258587
chr2	7278392	7279018
chr2	7289268	7290034
chr2	7290805	7291981
chr2	7292561	7293551
chr2	7294867	7295608
chr2	7300072	7300343
chr2	7327108	7327984
chr2	7340331	7340959
chr2	7347762	7348829
chr2	7350437	7351441
chr2	7370647	7371457
chr2	7374310	7374760
chr2	7418590	7419485
chr2	7420773	7421957
chr2	7439224	7439633
chr2	7441453	7442783
chr2	7496239	7496658
chr2	7503730	7504557
chr2	7529284	7529840
chr2	7535760	7537555
chr2	7538082	7538714
chr2	7539983	7540531
chr2	7558273	7558718
chr2	7566520	7567311
chr2	7581282	7582416
chr2	7583226	7584272
chr2	7595399	7595638
chr2	7616144	7616775
chr2	7622372	7622833
chr2	7650440	7651019
chr2	7681401	7682130
chr2	7690247	7690605
chr2	7691529	7692173
chr2	7719852	7720874
chr2	7721431	7721823
chr2	7729906	7730605
chr2	7749172	7749534
chr2	7766471	7766966
chr2	7807702	7807942
chr2	7813669	7815511
chr2	7844231	7844876
chr2	7856016	7856873
chr2	7861151	7861705
chr2	7875134	7875501
chr2	7883680	7883896
chr2	7886229	7887433
chr2	7889559	7889960
chr2	7905438	7907332
chr2	7916938	7917231
chr2	7919679	7920010
chr2	7950731	7951205
chr2	7955919	7956578
chr2	7959694	7961437
chr2	7961969	7962484
chr2	7963514	7963927
chr2	7976164	7976779
chr2	7977414	7977901
chr2	8009052	8009810
chr2	8016081	8018274
chr2	8028318	8029236
chr2	8030574	8030847
chr2	8035479	8035749
chr2	8041643	8042068
chr2	8045729	8046294
chr2	8061082	8062249
chr2	8076929	8078336
chr2	8090245	8090898
chr2	8102460	8103703
chr2	8166463	8167002
chr2	8172875	8173633
chr2	8198321	8198982
chr2	8199548	8200436
chr2	8200672	8202007
chr2	8217791	8218291
chr2	8231649	8232112
chr2	8233166	8233718
chr2	8236151	8237357
chr2	8300133	8300695
chr2	8302096	8303175
chr2	8332592	8333204
chr2	8379532	8380344
chr2	8383102	8383704
chr2	8420480	8421928
chr2	8422260	8422789
chr2	8436633	8437015
chr2	8451830	8453218
chr2	8455350	8455928
chr2	8489058	8489596
chr2	8528616	8529440
chr2	8535028	8535566
chr2	8537780	8538409
chr2	8554672	8556040
chr2	8560533	8560973
chr2	8569456	8570012
chr2	8575100	8575900
chr2	8578517	8579305
chr2	8625737	8627193
chr2	8641544	8642303
chr2	8657900	8658430
chr2	8666871	8667341
chr2	8707755	8708099
chr2	8776772	8777321
chr2	8815824	8816198
chr2	8854204	8855383
chr2	8883469	8885464
chr2	8893258	8895378
chr2	8907239	8908325
chr2	8910860	8911724
chr2	8913930	8914771
chr2	8917224	8917460
chr2	8939318	8939785
chr2	8956801	8957522
chr2	8997714	8998333
chr2	9005526	9005911
chr2	9021901	9022221
chr2	9025399	9025918
chr2	9029837	9030674
chr2	9038913	9039363
chr2	9047662	9048786
chr2	9056875	9057705
chr2	9059413	9059801
chr2	9063938	9064420
chr2	9077889	9078293
chr2	9079740	9079991
chr2	9091075	9091804
chr2	9125775	9126077
chr2	9161453	9161999
chr2	9169613	9169834
chr2	9194986	9195597
chr2	9196933	9197433
chr2	9225456	9226173
chr2	9228432	9229241
chr2	9234455	9234931
chr2	9289580	9290286
chr2	9310376	9315248
chr2	9329694	9330933
chr2	9338976	9339627
chr2	9344433	9345460
chr2	9350026	9350674
chr2	9378832	9379394
chr2	9382186	9382916
chr2	9402280	9403071
chr2	9424919	9425639
chr2	9432054	9432416
chr2	9433090	9433649
chr2	9439277	9439663
chr2	9454940	9456571
chr2	9470496	9471009
chr2	9481558	9481746
chr2	9484337	9485594
chr2	9486369	9487286
chr2	9496550	9497093
chr2	9518158	9518543
[truncated: 3,309 more rows]

## Sheet: drm2 DMRs
Table S1B - Genomic locations (TAIR10) of reduced CHH methylation DMRs in a drm2 mutant
Chromosome	Start Position	Stop Position
chr1	17422	17903
chr1	18451	18862
chr1	44536	45235
chr1	55551	56724
chr1	77233	77494
chr1	238591	239371
chr1	255964	256627
chr1	257545	258137
chr1	258467	258793
chr1	291783	292384
chr1	372384	372786
chr1	431181	432265
chr1	433267	433893
chr1	499658	501156
chr1	512524	513272
chr1	540312	541153
chr1	549433	550112
chr1	587427	588131
chr1	634075	634753
chr1	640815	641201
chr1	670441	671006
chr1	696401	697529
chr1	758641	760296
chr1	781128	782258
chr1	784986	785513
chr1	791704	792418
chr1	822127	822524
chr1	888649	889477
chr1	944060	944561
chr1	1160121	1160486
chr1	1184757	1185417
chr1	1194143	1195319
chr1	1250064	1250721
chr1	1275626	1276804
chr1	1293203	1293801
chr1	1430171	1431199
chr1	1441377	1442267
chr1	1444150	1444663
chr1	1445163	1446434
chr1	1476367	1476861
chr1	1522746	1523470
chr1	1598128	1598669
chr1	1613130	1613685
chr1	1614251	1614738
chr1	1617484	1618102
chr1	1676719	1677102
chr1	1705312	1706208
chr1	1728567	1729380
chr1	1875587	1876901
chr1	1881774	1882418
chr1	1975058	1976973
chr1	2340140	2340500
chr1	2415500	2415959
chr1	2472768	2473438
chr1	2531349	2531857
chr1	2534479	2534956
chr1	2587109	2588511
chr1	2657433	2658000
chr1	2800666	2800794
chr1	2986277	2987033
chr1	3023305	3024408
chr1	3073096	3073924
chr1	3074292	3074967
chr1	3250427	3251521
chr1	3342425	3343086
chr1	3412820	3414890
chr1	3427706	3428204
chr1	3497714	3499182
chr1	3546711	3547894
chr1	3551495	3552281
chr1	3762148	3762873
chr1	3771290	3771952
chr1	3825703	3827581
chr1	3891939	3892922
chr1	3919768	3920280
chr1	3932962	3933640
chr1	3979910	3980592
chr1	4061273	4061770
chr1	4093022	4094561
chr1	4110632	4111451
chr1	4111758	4113185
chr1	4209052	4209730
chr1	4326310	4326651
chr1	4329725	4330306
chr1	4333701	4334615
chr1	4405801	4406652
chr1	4410718	4411238
chr1	4415662	4416093
chr1	4525032	4525543
chr1	4582916	4583608
chr1	4658095	4658606
chr1	4682433	4682757
chr1	4770090	4770811
chr1	4786842	4787289
chr1	4860221	4860666
chr1	4896394	4896907
chr1	4966293	4967227
chr1	4992765	4993131
chr1	5055879	5056514
chr1	5098278	5098811
chr1	5101501	5102230
chr1	5171866	5172137
chr1	5284967	5285534
chr1	5356642	5357113
chr1	5358950	5359284
chr1	5389469	5390012
chr1	5391280	5392740
chr1	5436812	5437609
chr1	5531214	5531923
chr1	5657386	5657960
chr1	5658652	5659456
chr1	5696289	5696720
chr1	5701358	5702108
chr1	5798608	5799777
chr1	5862823	5863079
chr1	5898969	5899993
chr1	5911537	5912266
chr1	5916298	5916570
chr1	5958622	5959206
chr1	5965293	5966319
chr1	5966494	5967055
chr1	5970678	5971147
chr1	5974724	5975746
chr1	6074545	6075640
chr1	6102460	6103059
chr1	6140558	6141635
chr1	6156324	6156539
chr1	6158121	6159004
chr1	6173175	6173635
chr1	6197289	6198466
chr1	6219039	6219342
chr1	6234008	6235346
chr1	6236365	6237912
chr1	6273372	6273666
chr1	6403084	6405550
chr1	6426003	6426637
chr1	6454512	6456201
chr1	6470122	6470983
chr1	6472686	6473506
chr1	6484520	6484848
chr1	6514286	6515464
chr1	6538280	6538987
chr1	6541578	6541958
chr1	6574201	6575536
chr1	6587983	6588492
chr1	6592984	6593870
chr1	6615330	6615720
chr1	6640296	6641231
chr1	6657188	6657508
chr1	6659577	6660552
chr1	6704128	6704867
chr1	6707532	6708107
chr1	6709058	6709613
chr1	6715133	6715669
chr1	6720819	6721160
chr1	6736320	6737510
chr1	6742901	6744334
chr1	6759090	6759945
chr1	6905952	6906611
chr1	7023447	7024670
chr1	7035585	7037067
chr1	7132513	7133195
chr1	7138293	7138945
chr1	7227680	7228237
chr1	7240981	7241689
chr1	7254855	7255804
chr1	7256743	7257338
chr1	7281678	7283744
chr1	7312914	7313421
chr1	7344216	7344627
chr1	7365509	7366070
chr1	7392188	7392360
chr1	7392893	7393528
chr1	7394373	7394921
chr1	7541188	7541512
chr1	7604751	7605081
chr1	7665606	7665976
chr1	7717314	7718156
chr1	7721684	7722633
chr1	7725340	7725725
chr1	7761014	7762220
chr1	7766212	7766669
chr1	7787294	7787824
chr1	7811287	7811744
chr1	7833025	7834310
chr1	7936368	7936943
chr1	7959923	7961245
chr1	7975839	7976532
chr1	7984937	7986615
chr1	8016211	8016725
chr1	8053485	8053935
chr1	8114772	8115920
chr1	8154100	8154405
chr1	8169336	8170201
chr1	8189823	8190595
chr1	8201157	8201684
chr1	8204670	8205599
chr1	8235698	8236811
chr1	8238548	8239789
chr1	8252488	8252762
chr1	8254628	8255193
chr1	8266466	8267684
chr1	8272267	8272997
chr1	8276146	8279122
chr1	8289654	8291368
chr1	8319454	8320487
chr1	8374774	8375213
chr1	8392045	8392521
chr1	8461370	8461698
chr1	8471673	8472357
chr1	8473168	8473564
chr1	8488231	8489107
chr1	8489844	8490581
chr1	8538614	8538965
chr1	8539270	8539816
chr1	8543701	8544111
chr1	8573130	8573706
chr1	8577169	8578070
chr1	8622738	8623548
chr1	8648984	8649595
chr1	8681830	8682315
chr1	8723099	8723597
chr1	8728829	8729150
chr1	8733293	8733673
chr1	8869445	8870928
chr1	8927474	8927992
chr1	8932660	8933301
chr1	9000955	9001308
chr1	9004645	9005161
chr1	9062035	9062565
chr1	9077542	9077854
chr1	9082605	9083045
chr1	9135697	9138524
chr1	9174175	9175978
chr1	9177147	9177996
chr1	9187938	9188696
chr1	9203833	9205497
chr1	9235829	9237189
chr1	9304775	9305121
chr1	9305448	9305859
chr1	9335383	9335834
chr1	9353753	9354214
chr1	9357662	9358164
chr1	9367357	9368009
chr1	9372901	9373872
chr1	9384635	9385093
chr1	9412200	9412730
chr1	9417903	9418815
chr1	9550843	9551090
chr1	9587048	9587743
chr1	9626583	9627176
chr1	9676371	9676985
chr1	9690838	9691501
chr1	9706078	9706903
chr1	9707721	9708630
chr1	9746333	9746693
chr1	9754380	9754999
chr1	9755315	9756562
chr1	9762510	9762897
chr1	9778291	9778650
chr1	9811654	9812356
chr1	9816641	9818262
chr1	9836416	9837646
chr1	9852558	9853557
chr1	9862541	9863327
chr1	9865348	9866439
chr1	9866889	9867593
chr1	9883757	9884244
chr1	9915222	9916593
chr1	9918360	9919431
chr1	9925402	9926374
chr1	9939228	9939692
chr1	10008193	10008819
chr1	10021544	10022050
chr1	10060552	10061018
chr1	10114674	10115208
chr1	10144662	10145141
chr1	10152663	10153347
chr1	10155754	10156750
chr1	10160895	10161356
chr1	10173043	10173407
chr1	10206606	10207057
chr1	10239100	10240338
chr1	10315349	10315567
chr1	10346985	10347187
chr1	10348871	10349551
chr1	10356941	10357674
chr1	10362696	10363282
chr1	10421230	10421878
chr1	10490423	10491177
chr1	10497464	10498165
chr1	10506382	10507355
chr1	10512610	10512977
chr1	10524645	10524979
chr1	10526170	10527535
chr1	10528613	10529095
chr1	10534316	10534908
chr1	10554386	10554850
chr1	10567995	10569236
chr1	10569939	10570622
chr1	10579356	10580243
chr1	10591394	10592199
chr1	10597567	10597937
chr1	10623793	10624688
chr1	10652439	10653023
chr1	10654400	10654769
chr1	10702744	10703127
chr1	10801158	10801593
chr1	10802492	10803391
chr1	10814215	10814615
chr1	10852664	10853280
chr1	10867115	10867881
chr1	10915024	10916403
chr1	10923217	10924073
chr1	10924636	10924979
chr1	10929303	10929790
chr1	10982009	10983688
chr1	11005831	11006569
chr1	11032128	11032652
chr1	11046149	11046666
chr1	11050754	11051562
chr1	11088698	11090027
chr1	11103490	11104212
chr1	11110923	11111591
chr1	11117454	11117862
chr1	11128625	11129357
chr1	11131584	11132356
chr1	11132490	11132837
chr1	11148039	11148427
chr1	11156214	11156663
chr1	11174044	11174827
chr1	11204368	11204753
chr1	11212204	11212784
chr1	11228532	11228945
chr1	11241621	11242102
chr1	11259029	11259826
chr1	11276824	11277348
chr1	11286570	11287845
chr1	11298369	11299464
chr1	11300893	11302204
chr1	11310034	11310313
chr1	11324908	11325319
chr1	11351497	11352560
chr1	11407876	11410359
chr1	11427563	11428529
chr1	11452548	11453094
chr1	11479268	11479642
chr1	11490266	11490848
chr1	11492820	11493668
chr1	11517563	11518031
chr1	11522013	11522505
chr1	11525939	11526283
chr1	11536596	11537166
chr1	11550700	11551071
chr1	11585756	11586362
chr1	11620288	11620879
chr1	11631889	11632365
chr1	11636693	11637573
chr1	11643944	11644687
chr1	11648130	11648989
chr1	11649350	11650040
chr1	11660986	11661940
chr1	11666388	11667084
chr1	11669227	11670052
chr1	11706452	11707132
chr1	11710679	11712029
chr1	11720437	11720976
chr1	11721239	11722503
chr1	11732482	11733667
chr1	11736607	11737470
chr1	11740501	11740987
chr1	11752211	11753102
chr1	11754170	11755041
chr1	11789326	11789492
chr1	11803556	11804258
chr1	11806019	11806439
chr1	11807463	11808312
chr1	11817502	11818750
chr1	11822157	11822604
chr1	11826295	11826569
chr1	11834470	11835292
chr1	11836701	11837562
chr1	11857288	11857638
chr1	11859692	11860091
chr1	11861565	11861875
chr1	11879951	11880830
chr1	11901260	11901867
chr1	11934847	11935620
chr1	11957764	11958951
chr1	11960622	11961180
chr1	11980977	11981819
chr1	11987724	11988291
chr1	11992054	11992762
chr1	12009172	12009708
chr1	12012643	12013446
chr1	12040942	12041557
chr1	12050070	12050589
chr1	12059822	12060292
chr1	12062416	12063588
chr1	12070662	12071059
chr1	12077982	12078246
chr1	12079877	12080875
chr1	12083976	12084564
chr1	12097102	12097988
chr1	12133141	12133423
chr1	12136527	12137839
chr1	12138600	12139660
chr1	12142886	12143324
chr1	12166520	12167260
chr1	12183401	12184221
chr1	12184935	12185322
chr1	12215016	12215287
chr1	12218485	12219266
chr1	12231094	12231422
chr1	12240337	12240970
chr1	12249029	12249572
chr1	12255384	12255642
chr1	12262860	12264770
chr1	12277408	12277783
chr1	12282672	12283258
chr1	12286486	12287711
chr1	12297484	12297990
chr1	12302808	12303317
chr1	12329004	12329739
chr1	12333561	12334038
chr1	12336442	12337854
chr1	12364619	12365302
chr1	12387544	12388102
chr1	12389697	12390072
chr1	12391447	12391786
chr1	12401574	12401904
chr1	12424919	12425412
chr1	12435191	12435578
chr1	12457513	12458291
chr1	12467769	12468100
chr1	12468907	12469529
chr1	12471034	12471746
chr1	12476936	12477640
chr1	12482882	12483586
chr1	12500278	12500930
chr1	12517223	12517675
chr1	12526478	12526719
chr1	12527005	12527469
chr1	12530087	12530422
chr1	12565559	12565823
chr1	12592954	12595312
chr1	12603516	12604104
chr1	12610581	12611059
chr1	12618400	12618980
chr1	12620564	12621024
chr1	12635453	12636611
chr1	12640556	12640904
chr1	12645794	12646291
chr1	12662474	12663091
chr1	12684890	12685028
chr1	12691339	12692839
chr1	12729907	12730482
chr1	12732926	12733366
chr1	12738163	12738894
chr1	12761000	12761701
chr1	12818181	12818512
chr1	12839270	12839719
chr1	12845739	12846781
chr1	12853905	12854919
chr1	12866678	12867071
chr1	12887813	12888293
chr1	12894741	12895818
chr1	12896234	12896559
chr1	12906006	12906626
chr1	12907371	12908032
chr1	12918507	12918955
chr1	12942324	12942886
chr1	12959521	12960025
chr1	12968127	12968968
chr1	12980174	12980692
chr1	12993112	12993629
chr1	12994535	12995867
chr1	13016665	13017477
chr1	13027779	13028559
chr1	13030094	13030603
chr1	13039093	13039623
chr1	13049801	13050209
chr1	13057100	13057795
chr1	13067959	13068450
chr1	13075614	13076112
chr1	13087213	13088643
chr1	13104172	13104839
chr1	13109086	13109272
chr1	13114412	13115115
chr1	13119300	13119643
chr1	13126796	13128329
chr1	13129918	13130432
chr1	13139684	13140174
chr1	13148163	13148653
chr1	13152269	13153104
chr1	13155860	13156338
chr1	13164996	13165446
chr1	13166191	13166925
chr1	13167236	13167391
chr1	13171086	13171482
chr1	13172852	13173663
chr1	13192005	13192638
chr1	13212422	13212703
chr1	13215324	13215979
chr1	13219734	13220602
chr1	13230534	13231160
chr1	13235755	13236556
chr1	13240816	13241535
chr1	13256833	13257236
chr1	13259199	13261038
chr1	13286992	13287708
chr1	13313565	13313992
chr1	13323978	13324364
chr1	13342470	13342989
chr1	13345775	13346307
chr1	13355253	13357686
chr1	13359213	13359452
chr1	13421836	13422522
chr1	13448659	13449688
chr1	13495402	13496072
chr1	13497493	13498006
chr1	13516027	13516285
chr1	13544272	13545693
chr1	13548237	13548686
chr1	13566901	13567712
chr1	13572238	13573287
chr1	13584599	13585353
chr1	13586179	13586608
chr1	13591744	13592292
chr1	13639508	13639930
chr1	13666901	13667771
chr1	13668968	13669277
chr1	13684476	13684807
chr1	13686609	13687875
chr1	13703985	13704457
chr1	13811092	13811616
chr1	13812396	13812921
chr1	13837810	13838060
chr1	13852100	13852582
chr1	13856650	13856976
chr1	13868508	13868856
chr1	13901975	13902280
chr1	13904839	13905742
chr1	13906404	13907153
chr1	13978960	13979624
chr1	13998916	13999211
chr1	14004997	14005496
chr1	14013039	14014187
chr1	14024159	14024528
chr1	14030714	14031584
chr1	14146458	14147019
chr1	14152870	14153322
chr1	14154740	14155120
chr1	14164139	14164754
chr1	14165661	14166178
chr1	14169347	14169798
chr1	14187806	14188127
chr1	14191901	14192331
chr1	14286201	14286878
chr1	14296286	14299636
chr1	15610161	15610765
chr1	15645497	15645955
chr1	15886084	15886899
chr1	15889245	15889704
chr1	15890343	15890939
chr1	15925397	15925712
chr1	15935360	15935869
chr1	15939452	15940082
chr1	15972017	15972509
chr1	15984230	15984934
chr1	16004172	16004840
chr1	16116259	16117098
chr1	16124729	16125476
chr1	16142208	16142920
chr1	16145540	16146004
chr1	16259434	16260313
chr1	16261878	16262350
chr1	16286454	16286972
chr1	16306475	16306746
chr1	16307430	16307870
chr1	16325930	16326643
chr1	16341168	16341409
chr1	16351189	16351371
chr1	16352350	16352859
chr1	16400431	16400992
chr1	16403556	16404104
chr1	16413640	16414489
chr1	16418477	16419395
chr1	16420639	16421523
chr1	16430739	16431473
chr1	16433463	16434166
chr1	16455068	16455536
chr1	16457316	16457896
chr1	16459886	16460246
chr1	16476596	16478128
chr1	16483131	16483394
chr1	16488795	16489325
chr1	16538509	16538794
chr1	16547700	16548106
chr1	16562050	16562542
chr1	16592521	16593133
chr1	16613196	16613859
chr1	16624450	16626570
chr1	16636839	16637529
chr1	16640871	16641421
chr1	16645678	16646069
chr1	16666165	16666485
chr1	16685816	16686657
chr1	16689763	16690212
chr1	16706558	16707919
chr1	16709894	16710545
chr1	16710872	16712211
chr1	16712551	16712877
chr1	16723675	16724102
chr1	16737854	16738613
chr1	16741727	16742183
chr1	16754787	16755276
chr1	16773463	16774255
chr1	16778313	16778991
chr1	16790404	16791066
chr1	16791511	16792446
chr1	16793954	16794410
chr1	16806504	16808010
chr1	16810760	16811047
chr1	16825315	16826341
chr1	16828303	16828845
chr1	16841102	16842140
chr1	16842350	16843419
chr1	16859838	16860868
chr1	16864677	16865060
chr1	16870393	16871073
chr1	16878032	16878450
chr1	16886608	16887021
chr1	16889467	16890256
chr1	16890750	16891054
chr1	16896045	16896539
chr1	16899430	16899809
chr1	16902755	16903196
chr1	16904152	16905256
chr1	16923031	16923369
chr1	16925163	16925753
chr1	16929907	16930373
chr1	16936673	16936953
chr1	16937871	16939538
chr1	16942621	16943140
chr1	16962056	16962776
chr1	16965808	16966371
chr1	16974910	16975426
chr1	16988257	16989947
chr1	17004631	17005534
chr1	17006190	17007498
chr1	17035026	17035396
chr1	17064632	17065142
chr1	17069764	17070516
chr1	17076873	17077514
chr1	17082700	17083342
chr1	17091340	17092289
chr1	17102055	17102622
chr1	17109872	17110528
chr1	17114636	17115101
chr1	17116365	17116656
chr1	17122189	17122429
chr1	17136012	17136369
chr1	17141314	17141832
chr1	17151772	17153048
chr1	17178540	17179398
chr1	17193523	17194091
chr1	17201566	17202102
chr1	17229107	17229320
chr1	17266989	17268317
chr1	17278686	17279420
chr1	17282031	17282797
chr1	17288838	17290763
chr1	17293234	17293474
chr1	17299966	17300598
chr1	17305639	17306125
chr1	17332588	17333518
chr1	17335335	17335869
chr1	17341019	17341807
chr1	17349679	17350350
chr1	17368842	17369835
chr1	17376828	17377788
chr1	17381550	17382249
chr1	17384212	17384616
chr1	17404472	17405294
chr1	17418399	17418573
chr1	17441288	17441845
chr1	17448370	17448950
chr1	17490698	17491350
chr1	17502066	17503560
chr1	17506901	17507345
chr1	17512633	17513421
chr1	17515148	17515399
chr1	17524770	17525322
chr1	17535811	17536180
chr1	17546388	17546746
chr1	17549262	17549812
chr1	17551132	17552612
chr1	17560724	17561011
chr1	17563091	17563823
chr1	17571565	17571919
chr1	17575748	17576474
chr1	17605534	17605959
chr1	17607420	17607939
chr1	17611516	17611985
chr1	17615094	17615469
chr1	17632297	17633069
chr1	17638618	17639352
chr1	17654917	17655944
chr1	17664816	17666400
chr1	17685584	17686540
chr1	17689498	17690741
chr1	17709496	17710870
chr1	17713859	17714541
chr1	17726928	17727930
chr1	17766106	17766437
chr1	17812152	17812674
chr1	17813340	17813919
chr1	17820354	17821097
chr1	17831124	17831745
chr1	17840427	17841109
chr1	17860977	17861457
chr1	17873765	17874550
chr1	17898824	17899346
chr1	17900992	17901938
chr1	17936920	17938106
chr1	17978722	17979330
chr1	18010164	18010449
chr1	18019261	18020214
chr1	18022374	18022768
chr1	18029205	18029471
chr1	18033566	18034034
chr1	18047882	18048423
chr1	18055794	18056200
chr1	18088228	18088765
chr1	18095252	18096400
chr1	18110614	18111534
chr1	18126461	18127036
chr1	18130283	18131449
chr1	18131740	18132220
chr1	18135752	18136322
chr1	18163592	18165843
chr1	18192164	18192758
chr1	18211485	18211834
chr1	18213868	18214662
chr1	18269656	18271489
chr1	18297331	18297863
chr1	18300175	18300763
chr1	18302257	18302570
chr1	18304258	18304771
chr1	18320399	18321440
chr1	18341919	18342307
chr1	18380081	18380555
chr1	18380865	18381247
chr1	18386816	18387513
chr1	18437214	18438342
chr1	18449640	18450419
chr1	18456624	18457818
chr1	18493595	18494115
chr1	18548050	18548541
chr1	18548786	18549797
chr1	18551467	18552146
chr1	18553557	18553779
chr1	18598859	18599465
chr1	18599936	18600539
chr1	18626762	18627463
chr1	18631966	18633844
chr1	18640594	18641400
chr1	18643664	18643889
chr1	18698280	18698718
chr1	18744973	18746715
chr1	18765884	18766535
chr1	18789915	18790949
chr1	18804559	18805242
chr1	18817314	18817694
chr1	18859159	18859952
chr1	18874054	18874395
chr1	18887593	18888400
chr1	18894710	18895378
chr1	18924833	18925168
chr1	18930772	18931392
chr1	18971432	18972216
chr1	18980686	18981809
chr1	18989272	18989765
chr1	19026843	19028070
chr1	19054285	19054958
chr1	19062605	19063923
chr1	19085381	19086922
chr1	19145516	19146336
chr1	19171990	19172690
chr1	19180227	19180505
chr1	19197865	19198357
chr1	19212424	19212794
chr1	19219817	19220287
chr1	19226180	19226741
chr1	19233818	19234288
chr1	19236840	19237324
chr1	19247914	19249297
chr1	19268307	19269067
chr1	19303625	19304596
chr1	19316434	19316739
chr1	19327346	19328783
chr1	19336160	19336772
chr1	19345208	19345727
chr1	19352670	19354428
chr1	19368258	19368801
chr1	19374471	19375010
chr1	19380240	19380969
chr1	19389540	19389940
chr1	19393074	19393619
chr1	19403177	19403430
chr1	19403931	19404642
chr1	19424711	19425189
chr1	19426542	19427184
chr1	19428338	19429232
chr1	19430141	19430732
chr1	19465768	19466047
chr1	19476460	19476747
chr1	19497878	19498264
chr1	19577381	19578126
chr1	19592769	19593971
chr1	19594398	19594716
chr1	19654902	19655750
chr1	19665852	19666578
chr1	19675308	19675715
chr1	19679755	19680480
chr1	19692999	19693497
chr1	19703995	19704752
chr1	19714443	19715035
chr1	19717912	19718258
chr1	19728656	19729414
chr1	19735920	19736506
chr1	19741514	19742198
chr1	19743854	19744576
chr1	19749232	19749902
chr1	19763032	19763681
chr1	19768214	19769942
chr1	19780263	19781281
chr1	19808023	19809031
chr1	19809265	19810113
chr1	19861241	19861680
chr1	19908943	19909601
chr1	19933209	19933630
chr1	19941299	19941553
chr1	19943967	19945553
chr1	19993903	19994462
chr1	19994977	19995352
chr1	20024125	20024743
chr1	20032619	20033829
chr1	20153982	20154493
chr1	20166588	20167702
chr1	20171996	20172326
chr1	20172699	20172965
chr1	20174276	20175212
chr1	20194354	20194778
chr1	20205237	20206208
chr1	20206447	20206891
chr1	20207914	20208395
chr1	20226298	20226892
chr1	20278179	20278790
chr1	20311778	20312306
chr1	20320126	20320766
chr1	20329335	20329837
chr1	20333172	20333814
chr1	20362720	20363371
chr1	20367303	20367546
chr1	20403374	20403812
chr1	20412116	20412762
chr1	20432004	20432290
chr1	20432612	20433701
chr1	20437565	20438158
chr1	20462546	20462851
chr1	20468096	20468345
chr1	20488833	20489166
chr1	20489712	20490014
chr1	20492417	20492917
chr1	20498742	20499375
chr1	20508808	20509697
chr1	20513661	20514696
chr1	20520252	20520802
chr1	20524922	20525464
chr1	20540764	20541024
chr1	20548026	20548416
chr1	20559527	20560386
chr1	20564908	20565206
chr1	20568932	20569400
chr1	20622187	20622946
chr1	20624726	20625383
chr1	20671700	20671899
chr1	20683158	20683964
chr1	20685234	20685631
chr1	20686824	20687645
chr1	20696876	20697392
chr1	20699596	20700107
chr1	20703695	20704587
chr1	20710777	20711220
chr1	20733979	20734401
chr1	20748057	20748340
chr1	20815652	20816085
chr1	20819915	20820501
chr1	20826779	20827517
chr1	20913977	20915210
chr1	20972190	20973077
chr1	20979339	20979549
chr1	21020953	21021342
chr1	21034438	21034843
chr1	21038119	21038468
chr1	21042312	21042622
chr1	21054186	21055178
chr1	21104835	21106006
chr1	21120336	21120610
chr1	21124597	21125148
chr1	21128170	21128908
chr1	21144642	21146014
chr1	21188704	21188998
chr1	21209866	21211777
chr1	21228560	21229085
chr1	21260104	21260874
chr1	21311625	21312004
chr1	21335730	21336458
chr1	21341343	21342787
chr1	21374435	21374798
chr1	21388667	21389062
chr1	21392147	21393072
chr1	21399684	21399929
chr1	21401137	21401731
chr1	21418479	21418754
chr1	21428136	21429011
chr1	21448518	21448902
chr1	21470047	21472452
chr1	21507608	21508146
chr1	21509460	21510137
chr1	21524962	21525355
chr1	21529630	21529903
chr1	21615175	21616474
chr1	21628615	21628927
chr1	21637410	21638183
chr1	21640362	21640901
chr1	21645971	21646432
chr1	21675006	21675587
chr1	21681376	21683575
chr1	21731263	21732302
chr1	21739105	21739970
chr1	21741421	21741992
chr1	21744172	21745033
chr1	21754515	21754979
chr1	21853454	21854120
chr1	21857187	21858568
chr1	21872066	21874086
chr1	21918327	21919131
chr1	21946892	21947433
chr1	21957564	21958156
chr1	21990809	21991859
chr1	21995438	21996356
chr1	22024834	22025224
chr1	22042642	22043510
chr1	22058968	22059366
chr1	22060417	22060962
chr1	22084499	22085530
chr1	22088956	22090005
chr1	22105112	22106899
chr1	22112481	22113183
chr1	22162523	22163244
chr1	22166202	22168076
chr1	22182774	22183412
chr1	22191945	22192603
chr1	22206747	22207682
chr1	22224533	22224985
chr1	22260867	22261704
chr1	22356993	22357436
chr1	22443457	22443978
chr1	22447224	22447793
chr1	22450149	22450725
chr1	22451042	22451513
chr1	22459500	22459836
chr1	22482475	22483107
chr1	22541956	22542502
chr1	22562610	22563863
chr1	22592450	22593225
chr1	22620751	22621595
chr1	22693678	22694627
chr1	22698708	22699548
chr1	22732014	22732490
chr1	22742969	22743541
chr1	22751459	22751896
chr1	22775851	22776577
chr1	22777105	22777726
chr1	22779721	22780198
chr1	22828496	22829399
chr1	22830711	22830957
chr1	22844727	22845402
chr1	22850546	22851446
chr1	22872094	22873786
chr1	22887810	22888487
chr1	22888798	22889763
chr1	22890327	22890815
chr1	22985090	22985825
chr1	22992555	22993178
chr1	22993612	22994185
chr1	23031484	23032055
chr1	23033245	23034089
chr1	23067983	23068588
chr1	23093703	23094081
chr1	23096112	23097485
chr1	23124994	23125726
chr1	23140418	23141276
chr1	23152316	23153397
chr1	23164843	23165286
chr1	23173575	23175265
chr1	23190698	23191156
chr1	23197301	23198028
chr1	23212294	23212590
chr1	23214048	23215524
chr1	23240114	23240622
chr1	23246809	23247441
chr1	23280232	23281715
chr1	23295417	23297394
chr1	23312744	23313223
chr1	23320900	23321879
chr1	23424377	23425165
chr1	23430836	23431278
chr1	23435440	23436105
chr1	23509537	23510758
chr1	23521538	23521923
chr1	23553702	23554578
chr1	23566291	23567331
chr1	23586447	23586787
chr1	23613524	23614417
chr1	23651429	23651660
chr1	23710036	23711474
chr1	23723524	23724142
chr1	23749014	23749342
chr1	23856228	23856634
chr1	23861787	23862533
chr1	23875201	23875599
chr1	23876456	23877045
chr1	23906928	23907513
chr1	23925080	23925863
chr1	23939842	23941063
chr1	23946856	23947230
chr1	24026973	24027940
chr1	24063834	24064217
chr1	24082093	24083041
chr1	24092991	24093428
chr1	24101111	24101653
chr1	24125727	24126281
chr1	24223158	24223637
chr1	24241180	24241773
chr1	24250737	24251103
chr1	24291052	24291547
chr1	24317210	24317723
chr1	24337680	24338261
chr1	24350631	24351276
chr1	24351807	24353524
chr1	24360662	24361039
chr1	24384792	24385399
chr1	24428766	24429351
chr1	24462263	24462747
chr1	24484037	24484792
chr1	24487965	24488438
chr1	24507992	24508431
chr1	24531875	24532379
chr1	24533469	24534375
chr1	24553632	24554324
chr1	24576881	24577609
chr1	24593348	24593684
chr1	24605047	24605910
chr1	24645386	24646121
chr1	24691790	24692137
chr1	24704819	24706142
chr1	24714708	24714889
chr1	24718308	24718922
chr1	24721018	24721516
chr1	24732873	24733387
chr1	24741002	24741453
chr1	24741913	24742404
chr1	24744845	24745510
chr1	24772215	24772978
chr1	24776436	24776991
chr1	24822558	24823048
chr1	24831562	24832789
chr1	24835299	24835580
chr1	24838088	24838932
chr1	24871472	24872118
chr1	24876893	24877432
chr1	24885546	24885880
chr1	24893919	24894400
chr1	24897120	24897849
chr1	24907314	24908784
chr1	24917481	24918691
chr1	24947979	24948495
chr1	25005418	25005933
chr1	25033470	25033940
chr1	25056338	25058326
chr1	25095944	25096505
chr1	25097859	25099079
chr1	25158919	25159391
chr1	25162984	25163573
chr1	25179885	25181445
chr1	25247319	25247979
chr1	25265824	25266612
chr1	25274829	25275112
chr1	25332028	25332349
chr1	25343192	25343641
chr1	25357710	25358682
chr1	25400387	25401714
chr1	25489756	25490022
chr1	25504967	25505446
chr1	25536480	25536848
chr1	25594225	25594938
chr1	25609790	25610209
chr1	25613128	25613860
chr1	25639534	25640320
chr1	25641808	25642005
chr1	25659912	25660476
chr1	25675636	25676305
chr1	25696393	25697264
chr1	25697566	25698591
chr1	25722412	25723886
chr1	25729794	25730423
chr1	25751484	25752140
chr1	25779574	25780377
chr1	25896461	25896788
chr1	25928330	25928993
chr1	25962389	25963304
chr1	25973646	25974122
chr1	25975747	25977239
chr1	26083882	26084371
chr1	26110852	26111332
chr1	26139980	26140329
chr1	26169316	26170289
chr1	26170846	26171540
chr1	26196234	26196735
chr1	26197058	26197477
chr1	26306911	26307548
chr1	26335775	26336250
chr1	26374244	26375266
chr1	26510526	26511325
chr1	26551393	26552257
chr1	26582927	26583211
chr1	26650671	26651018
chr1	26722068	26722785
chr1	26779136	26780304
chr1	26880038	26881847
chr1	27035272	27036640
chr1	27117587	27118235
chr1	27186712	27187176
chr1	27241092	27241349
chr1	27333890	27334147
chr1	27428322	27429584
chr1	27440539	27440896
chr1	27516116	27516529
chr1	27597274	27597748
chr1	27635937	27636667
chr1	27675189	27675440
chr1	27710346	27710857
chr1	27859552	27861050
chr1	27972119	27973047
chr1	28051264	28051847
chr1	28105455	28105863
chr1	28161006	28162357
chr1	28188765	28189167
chr1	28258940	28259571
chr1	28285817	28286258
chr1	28293182	28293616
chr1	28311509	28312784
chr1	28331757	28333588
chr1	28397427	28398944
chr1	28421124	28421758
chr1	28515098	28516286
chr1	28522159	28522675
chr1	28526676	28527922
chr1	28702774	28703995
chr1	28731631	28732186
chr1	28749810	28750431
chr1	28785606	28786154
chr1	28788645	28789650
chr1	28815407	28815960
chr1	28827269	28828682
chr1	28843887	28844260
chr1	28855899	28856212
chr1	28891297	28892193
chr1	28912532	28913738
chr1	28935664	28936414
chr1	28993999	28994927
chr1	29002443	29002610
chr1	29078266	29078983
chr1	29125334	29125988
chr1	29208228	29208873
chr1	29244078	29244703
chr1	29263137	29263860
chr1	29305630	29306040
chr1	29319183	29319734
chr1	29376979	29377444
chr1	29380169	29380884
chr1	29472226	29472919
chr1	29474475	29475085
chr1	29480775	29481667
chr1	29496411	29496873
chr1	29577773	29578482
chr1	29611385	29612628
chr1	29769034	29769644
chr1	29774787	29775383
chr1	29840889	29841381
chr1	29983262	29984887
chr1	30199946	30200502
chr1	30251119	30251936
chr1	30252713	30253701
chr1	30427093	30427636
chr2	70507	71409
chr2	72323	72931
chr2	98462	98769
chr2	99715	100254
chr2	121848	122439
chr2	127411	127992
chr2	138710	139113
chr2	152550	153387
chr2	161178	161572
chr2	163214	163633
chr2	171687	172154
chr2	176818	177173
chr2	178212	178844
chr2	179543	180224
chr2	183906	184323
chr2	204352	205679
chr2	216234	216771
chr2	238083	238689
chr2	240708	242130
chr2	254153	254699
chr2	265967	266455
chr2	268135	268818
chr2	274908	277137
chr2	292486	293658
chr2	303201	303579
chr2	305616	306241
chr2	314572	315269
chr2	323939	324565
chr2	350216	350617
chr2	352875	353157
chr2	362370	362798
chr2	368128	368659
chr2	379114	379622
chr2	394858	396343
chr2	399991	400407
chr2	402653	403298
chr2	407210	407751
chr2	416110	416679
chr2	422896	423265
chr2	424651	425026
chr2	438548	439137
chr2	440118	440811
chr2	448286	448777
chr2	449696	450179
chr2	465771	466172
chr2	472090	472524
chr2	473713	474210
chr2	499964	501404
chr2	510966	511385
chr2	529909	530772
chr2	560100	560543
chr2	582158	583436
chr2	594023	594560
chr2	603197	603700
chr2	612674	612931
chr2	613491	614297
chr2	623700	624147
chr2	625720	626692
chr2	631006	631385
chr2	636879	637553
chr2	641072	641509
chr2	686472	687246
chr2	704129	704533
chr2	707890	709953
chr2	713176	713781
chr2	716126	716950
chr2	721682	722209
chr2	736562	736938
chr2	744229	744706
chr2	755153	755832
chr2	762278	762903
chr2	768241	768765
chr2	780224	780769
chr2	794340	795835
chr2	808158	808943
chr2	825567	826358
chr2	840468	841159
chr2	871133	872626
chr2	904260	905624
chr2	909550	910304
chr2	912304	912657
chr2	914914	915351
chr2	919388	920047
chr2	925031	925308
chr2	932375	932785
chr2	933762	934092
chr2	963348	963620
chr2	979821	980631
chr2	983813	984341
chr2	990679	991117
chr2	993266	993484
chr2	1010467	1011180
chr2	1012134	1012911
chr2	1017501	1017895
chr2	1027366	1027916
chr2	1037801	1039097
chr2	1048466	1050551
chr2	1065403	1066052
chr2	1075849	1076551
chr2	1078574	1079281
chr2	1085033	1085676
chr2	1110932	1112014
chr2	1123718	1124147
chr2	1126534	1127575
chr2	1133986	1134546
chr2	1135137	1135665
chr2	1170217	1170558
chr2	1194017	1194693
chr2	1196138	1196572
chr2	1241360	1242841
chr2	1258585	1258768
chr2	1263583	1264383
chr2	1271409	1272237
chr2	1276211	1276502
chr2	1277897	1278338
chr2	1280946	1281672
chr2	1313729	1314447
chr2	1321699	1322259
chr2	1332898	1333169
chr2	1353330	1353659
chr2	1368061	1368636
chr2	1370107	1371502
chr2	1380503	1381328
chr2	1383533	1384370
chr2	1393689	1394277
chr2	1395237	1396056
chr2	1399074	1399633
chr2	1403721	1404449
chr2	1409575	1410048
chr2	1413670	1414349
chr2	1425825	1426513
chr2	1441565	1442444
chr2	1444182	1444701
chr2	1457064	1457766
chr2	1460962	1461602
chr2	1465400	1466984
chr2	1468294	1468673
chr2	1482265	1482937
chr2	1505353	1505974
chr2	1512886	1513469
chr2	1522719	1523093
chr2	1552459	1552866
chr2	1572401	1572885
chr2	1585057	1585527
chr2	1587174	1587643
chr2	1597131	1597486
chr2	1601192	1601709
chr2	1602179	1602606
chr2	1609161	1609388
chr2	1617407	1618209
chr2	1620507	1621073
chr2	1629383	1630392
chr2	1663331	1663947
chr2	1669821	1670432
chr2	1678575	1679085
chr2	1681190	1681755
chr2	1684904	1685655
chr2	1691021	1692385
chr2	1695786	1696154
chr2	1701472	1702102
chr2	1709499	1710160
chr2	1715652	1717224
chr2	1731433	1732034
chr2	1735823	1736176
chr2	1740574	1741299
chr2	1776211	1776743
chr2	1778924	1779875
chr2	1793560	1793975
chr2	1821342	1822110
chr2	1822376	1823149
chr2	1850446	1851294
chr2	1855361	1855898
chr2	1864945	1865566
chr2	1868971	1869319
chr2	1878400	1880027
chr2	1889723	1890563
chr2	1899067	1899331
chr2	1912487	1913014
chr2	1917252	1917801
chr2	1926729	1927752
chr2	1929981	1930550
chr2	1937589	1938057
chr2	1947973	1948391
chr2	1962905	1963746
chr2	1980305	1980649
chr2	1982695	1983163
chr2	1987634	1988984
chr2	1990266	1990854
chr2	2009849	2010534
chr2	2018154	2018559
chr2	2024743	2025043
chr2	2034069	2035672
chr2	2053900	2054228
chr2	2058307	2060808
chr2	2064770	2065416
chr2	2066394	2066952
chr2	2085659	2087089
chr2	2089080	2089426
chr2	2139336	2139716
chr2	2140658	2141198
chr2	2148451	2149189
chr2	2155796	2156529
chr2	2174328	2174564
chr2	2178058	2178901
chr2	2197090	2197928
chr2	2211721	2212289
chr2	2217193	2217893
chr2	2218720	2219267
chr2	2232067	2233319
chr2	2240636	2240994
chr2	2246077	2246395
chr2	2260492	2261189
chr2	2262133	2262501
chr2	2283990	2284667
chr2	2293749	2294147
chr2	2297348	2297836
chr2	2298999	2299553
chr2	2319644	2320476
chr2	2321029	2322001
chr2	2331626	2332409
chr2	2336272	2336683
chr2	2362523	2363127
chr2	2428353	2428913
chr2	2442825	2443997
chr2	2456074	2456598
chr2	2472974	2473358
chr2	2542289	2542592
chr2	2590720	2592413
chr2	2600805	2601327
chr2	2607720	2608039
chr2	2654195	2655935
chr2	2664992	2665351
chr2	2696242	2696589
chr2	2730772	2731443
chr2	2743985	2744318
chr2	2758795	2759130
chr2	2766023	2766359
chr2	2843748	2844863
chr2	2852006	2852508
chr2	2853136	2854172
chr2	2891985	2892580
chr2	2902212	2902721
chr2	2919286	2919865
chr2	2923363	2924187
chr2	2962639	2963009
chr2	2965747	2966239
chr2	2974246	2974805
chr2	2979933	2980746
chr2	2983969	2984657
chr2	2984767	2985778
chr2	3013514	3014745
chr2	3023107	3023624
chr2	3057363	3057941
chr2	3513207	3513700
chr2	3530952	3531542
chr2	3673770	3674249
chr2	3779085	3779894
chr2	3985244	3986768
chr2	4004768	4005563
chr2	4007086	4007850
chr2	4025347	4025955
chr2	4077812	4078273
chr2	4079057	4080020
chr2	4097808	4098273
chr2	4140735	4141019
chr2	4220172	4220718
chr2	4301328	4301968
chr2	4302715	4303236
chr2	4305877	4306423
chr2	4308885	4309657
chr2	4314536	4314939
chr2	4331547	4331857
chr2	4334185	4334905
chr2	4337800	4338374
chr2	4340322	4340891
chr2	4350193	4350527
chr2	4353364	4354089
chr2	4355556	4355718
chr2	4415421	4416092
chr2	4428383	4428910
chr2	4455716	4456045
chr2	4472019	4472418
chr2	4473396	4474910
chr2	4475895	4476702
chr2	4617657	4618328
chr2	4650047	4650538
chr2	4651889	4652145
chr2	4758281	4758832
chr2	4795932	4796456
chr2	4797447	4797826
chr2	4798904	4799333
chr2	4834251	4834685
chr2	4870739	4871281
chr2	4893740	4894254
chr2	4959957	4960326
chr2	4965811	4966303
chr2	5010028	5010688
chr2	5018224	5018613
chr2	5036847	5038309
chr2	5048212	5048787
chr2	5049095	5049716
chr2	5052144	5052737
chr2	5053550	5054532
chr2	5056421	5057017
chr2	5057764	5058189
chr2	5067390	5068012
chr2	5080198	5081978
chr2	5111508	5112128
chr2	5113783	5113998
chr2	5119531	5120847
chr2	5424205	5424747
chr2	5465035	5465964
chr2	5468464	5469232
chr2	5502112	5502434
chr2	5509297	5510768
chr2	5537639	5537923
chr2	5542150	5542612
chr2	5557831	5558241
chr2	5583340	5583956
chr2	5585685	5586399
chr2	5588331	5590513
chr2	5591810	5592432
chr2	5598456	5599147
chr2	5605844	5606568
chr2	5610794	5611224
chr2	5611730	5612482
chr2	5636583	5636848
chr2	5645416	5646625
chr2	5647782	5648513
chr2	5656722	5657332
chr2	5659708	5660119
chr2	5670579	5671368
chr2	5691423	5691729
chr2	5709032	5709980
chr2	5739975	5741461
chr2	5751590	5752448
chr2	5760986	5761579
chr2	5763126	5763414
chr2	5765000	5765851
chr2	5774604	5775557
chr2	5787648	5788270
chr2	5791830	5792490
chr2	5806557	5807578
chr2	5807625	5808313
chr2	5814799	5815291
chr2	5836743	5837357
chr2	5841042	5841473
chr2	5842464	5843470
chr2	5861127	5861447
chr2	5865665	5866279
chr2	5870942	5872122
chr2	5873991	5874429
chr2	5905621	5905961
chr2	5917638	5918165
chr2	5923250	5923495
chr2	5924594	5925160
chr2	5934114	5934659
chr2	5940021	5940579
chr2	5960013	5960889
chr2	5975060	5976031
chr2	5990065	5990358
chr2	6002062	6002305
chr2	6004566	6005347
chr2	6013379	6013913
chr2	6015699	6016061
chr2	6016263	6016680
chr2	6027144	6027869
chr2	6036142	6036886
chr2	6043824	6046106
chr2	6059499	6060235
chr2	6084375	6085023
chr2	6100977	6102579
chr2	6130109	6130926
chr2	6148486	6148763
chr2	6170293	6170867
chr2	6179675	6180719
chr2	6185211	6185615
chr2	6206019	6207497
chr2	6216887	6217468
chr2	6227650	6227824
chr2	6248953	6249451
chr2	6249860	6250892
chr2	6253358	6253862
chr2	6274445	6274996
chr2	6288165	6288861
chr2	6304983	6305689
chr2	6317685	6318142
chr2	6320673	6321328
chr2	6344449	6345180
chr2	6349679	6351315
chr2	6375873	6376196
chr2	6380178	6380576
chr2	6382867	6383634
chr2	6390321	6391296
chr2	6402508	6402941
chr2	6405572	6406058
chr2	6409616	6410046
chr2	6430343	6430923
chr2	6450458	6451053
chr2	6468499	6469187
chr2	6493987	6494375
chr2	6497639	6498493
chr2	6522852	6523274
chr2	6524160	6524678
chr2	6540344	6540670
chr2	6544169	6544665
chr2	6545386	6546672
chr2	6548282	6548832
chr2	6560983	6562306
chr2	6566023	6566255
chr2	6577687	6578060
chr2	6578620	6578937
chr2	6592283	6592493
chr2	6598081	6598533
chr2	6629325	6629810
chr2	6648664	6649272
chr2	6658802	6659684
chr2	6659858	6661225
chr2	6662667	6663552
chr2	6665834	6666305
chr2	6667950	6668307
chr2	6682274	6683190
chr2	6685215	6685598
chr2	6686759	6687220
chr2	6691497	6692502
chr2	6697084	6697320
chr2	6714686	6715385
chr2	6715784	6716432
chr2	6716732	6717398
chr2	6732927	6733487
chr2	6736214	6737079
chr2	6738484	6740287
chr2	6746365	6746792
chr2	6765394	6766515
chr2	6772164	6772397
chr2	6778741	6779275
chr2	6790318	6790940
chr2	6803471	6804171
chr2	6812837	6813632
chr2	6826413	6826917
chr2	6830231	6830634
chr2	6837124	6837922
chr2	6854480	6855089
chr2	6870688	6871240
chr2	6881160	6881714
chr2	6887935	6888182
chr2	6892133	6893367
chr2	6900655	6901578
chr2	6922226	6923219
chr2	6923851	6924167
chr2	6926277	6926794
chr2	6944565	6946656
chr2	6948535	6949002
chr2	6952870	6954207
chr2	6978206	6978772
chr2	6985740	6986772
chr2	6989960	6990660
chr2	6992042	6992963
chr2	6994566	6995429
chr2	7019536	7019892
chr2	7033176	7033680
chr2	7043706	7044037
chr2	7056604	7057174
chr2	7066672	7067317
chr2	7070073	7071153
chr2	7072953	7073723
chr2	7080467	7081228
chr2	7090756	7091175
chr2	7093419	7094707
chr2	7109385	7110021
chr2	7147825	7148609
chr2	7149695	7150231
chr2	7153432	7154517
chr2	7155505	7156351
chr2	7161236	7161524
chr2	7168525	7169383
chr2	7176296	7178904
chr2	7190461	7191013
chr2	7193119	7194151
chr2	7201890	7202379
chr2	7206129	7207728
chr2	7223964	7224710
chr2	7228699	7229083
chr2	7230346	7230939
chr2	7238010	7238933
chr2	7240660	7241039
chr2	7241619	7243177
chr2	7246795	7247071
chr2	7257079	7257608
chr2	7257957	7258572
chr2	7278401	7279003
chr2	7292914	7293328
chr2	7294974	7295589
chr2	7327134	7327974
chr2	7340359	7340938
chr2	7347886	7348858
chr2	7350610	7351283
chr2	7370697	7371433
chr2	7374343	7374729
chr2	7418613	7419440
chr2	7420906	7421965
chr2	7441935	7442736
chr2	7496267	7496657
chr2	7503783	7504533
chr2	7529306	7529717
chr2	7535760	7537284
chr2	7539972	7540497
chr2	7558307	7558703
chr2	7566520	7567255
chr2	7581292	7582149
chr2	7583995	7584272
chr2	7616206	7616775
chr2	7622386	7622833
chr2	7650479	7650952
chr2	7681454	7682267
chr2	7690247	7690617
chr2	7691577	7692131
chr2	7719813	7720844
chr2	7721449	7721782
chr2	7729756	7730517
chr2	7749172	7749529
chr2	7766449	7766966
chr2	7813618	7814454
chr2	7814621	7815498
chr2	7844272	7844852
chr2	7856027	7856863
chr2	7861208	7861734
chr2	7875157	7875483
chr2	7883667	7883933
chr2	7886254	7887378
chr2	7889535	7889919
chr2	7904267	7905071
chr2	7905428	7906859
chr2	7906971	7907419
chr2	7916907	7917265
chr2	7919739	7919955
chr2	7950731	7951205
chr2	7955916	7956584
chr2	7959668	7961432
chr2	7961969	7962497
chr2	7963514	7963942
chr2	7976182	7976779
chr2	7977387	7977901
chr2	8009052	8009810
chr2	8016127	8018174
chr2	8028406	8029172
chr2	8030587	8030842
chr2	8035479	8036062
chr2	8041678	8042065
chr2	8045729	8046304
chr2	8061066	8062200
chr2	8074886	8075192
chr2	8077252	8078332
chr2	8090258	8090898
chr2	8102487	8103683
chr2	8166438	8166947
chr2	8173090	8173535
chr2	8198352	8198989
chr2	8199539	8200337
chr2	8200726	8202007
chr2	8217777	8218291
chr2	8231649	8232112
chr2	8233189	8233718
chr2	8236145	8237323
chr2	8300181	8300775
chr2	8302096	8303093
chr2	8332634	8333217
chr2	8379559	8380361
chr2	8382046	8382484
chr2	8383081	8383752
chr2	8422328	8422746
chr2	8451885	8453209
chr2	8455304	8455972
chr2	8489036	8489616
chr2	8528632	8529396
chr2	8535028	8535566
chr2	8537803	8538442
chr2	8554685	8556022
chr2	8560681	8560939
chr2	8566298	8566995
chr2	8569171	8569941
chr2	8575136	8575881
chr2	8578538	8579277
chr2	8625778	8626405
chr2	8626789	8627151
chr2	8641544	8642263
chr2	8657917	8658430
chr2	8666852	8667343
chr2	8707810	8708075
chr2	8764908	8765322
chr2	8776792	8777236
chr2	8815779	8816332
chr2	8854246	8855306
chr2	8883669	8885369
chr2	8893231	8895366
chr2	8907270	8908222
chr2	8910882	8911721
chr2	8917233	8917426
chr2	8939365	8939736
chr2	8957050	8957405
chr2	8997683	8998317
chr2	9005526	9005889
chr2	9021927	9022178
chr2	9025411	9025963
chr2	9030503	9030674
chr2	9038950	9039337
chr2	9047690	9048777
chr2	9056945	9057671
chr2	9059470	9059773
chr2	9064070	9064358
chr2	9077877	9078277
chr2	9079753	9079980
chr2	9091134	9091656
chr2	9194986	9195562
chr2	9196964	9197401
chr2	9225450	9226118
chr2	9228554	9229250
chr2	9234468	9234903
chr2	9290023	9290255
chr2	9310601	9313276
chr2	9313625	9315213
chr2	9329613	9330788
chr2	9339006	9339487
chr2	9344556	9345408
chr2	9350062	9350635
chr2	9378863	9379378
chr2	9382288	9382772
chr2	9402368	9403041
chr2	9424963	9425639
chr2	9432040	9432436
chr2	9433090	9433659
chr2	9439272	9439642
chr2	9448803	9449348
chr2	9455060	9456345
chr2	9470506	9471017
chr2	9481539	9481746
chr2	9484463	9485612
chr2	9486446	9487217
chr2	9496396	9497085
chr2	9518180	9518494
chr2	9528710	9529246
chr2	9529834	9530392
chr2	9537390	9537879
chr2	9550244	9550786
chr2	9559375	9559785
chr2	9584598	9585387
chr2	9591559	9592351
chr2	9594463	9596030
chr2	9612128	9613088
chr2	9633356	9633981
chr2	9634377	9635267
chr2	9643987	9644489
chr2	9654776	9656708
chr2	9693140	9693398
chr2	9713059	9713514
chr2	9796837	9797866
chr2	9821629	9822089
chr2	9836363	9836697
chr2	9850105	9850460
chr2	9852076	9852761
chr2	9854985	9855765
chr2	9859908	9860635
chr2	9885141	9885630
chr2	9896447	9897478
chr2	9902009	9902328
chr2	9922483	9923261
chr2	9975756	9976070
chr2	9978852	9979424
chr2	9982096	9982403
chr2	10001478	10002112
chr2	10009080	10009841
chr2	10018061	10018565
chr2	10019779	10020478
chr2	10036388	10036973
chr2	10037583	10038276
chr2	10039994	10040584
chr2	10070054	10070270
chr2	10093146	10093757
chr2	10114192	10114540
chr2	10137830	10138299
chr2	10151385	10152494
chr2	10194409	10195117
chr2	10198491	10198910
chr2	10238829	10239793
chr2	10240587	10240869
chr2	10254805	10256185
chr2	10289580	10290146
chr2	10306011	10306446
chr2	10317684	10318640
chr2	10351414	10351810
chr2	10389975	10390424
chr2	10406432	10406872
chr2	10413127	10413831
chr2	10435040	10435656
chr2	10435795	10437514
chr2	10467229	10469340
chr2	10521435	10521725
chr2	10527457	10527879
chr2	10534890	10535955
chr2	10549776	10550395
chr2	10558144	10558592
chr2	10565869	10566486
chr2	10588572	10589100
chr2	10590218	10590959
chr2	10608633	10609322
chr2	10611965	10612365
chr2	10621338	10621979
chr2	10678038	10678538
chr2	10682196	10683883
chr2	10686870	10687646
chr2	10709653	10710035
chr2	10728984	10729880
chr2	10748747	10749248
chr2	10755013	10755485
chr2	10776380	10776839
chr2	10796664	10797459
chr2	10806650	10807681
chr2	10837110	10837382
chr2	10841889	10842546
chr2	10874073	10874529
chr2	10880052	10880329
chr2	10931467	10932488
chr2	10951862	10952471
chr2	10972964	10973906
chr2	10996094	10997157
chr2	11014438	11014849
chr2	11043128	11043561
chr2	11052188	11052350
chr2	11053255	11053523
chr2	11056287	11056710
chr2	11058070	11058579
chr2	11066232	11066729
chr2	11075788	11076275
chr2	11160873	11161475
chr2	11162218	11163161
chr2	11163692	11164476
chr2	11177043	11177398
chr2	11183332	11183676
chr2	11216828	11217527
chr2	11265881	11266450
chr2	11285228	11286850
chr2	11297988	11298608
chr2	11302786	11303551
chr2	11308522	11309175
chr2	11310278	11310553
chr2	11315644	11315916
chr2	11346268	11346808
chr2	11359925	11360238
chr2	11362592	11363089
chr2	11366882	11367402
chr2	11372829	11373686
chr2	11386875	11387161
chr2	11397258	11400724
chr2	11408571	11409301
chr2	11428459	11429279
chr2	11461248	11461588
chr2	11503422	11503841
chr2	11508382	11508789
chr2	11544517	11544959
chr2	11549365	11549739
chr2	11555282	11556344
chr2	11559063	11559338
chr2	11597128	11597918
chr2	11619302	11619850
chr2	11623561	11624066
chr2	11642871	11643833
chr2	11645806	11646200
chr2	11663320	11664214
chr2	11669078	11669677
chr2	11721671	11722170
chr2	11739817	11740313
chr2	11786582	11787410
chr2	11834509	11835161
chr2	11867034	11867914
chr2	11908808	11909676
chr2	11920350	11921076
chr2	11952356	11953341
chr2	11964138	11965098
chr2	11982947	11984023
chr2	12075832	12076458
chr2	12093015	12094385
chr2	12143546	12144800
chr2	12173973	12174327
chr2	12242804	12243613
chr2	12256050	12256258
chr2	12309791	12310353
chr2	12320422	12320792
chr2	12332557	12332904
chr2	12372580	12372955
[truncated: 2,976 more rows]

## Sheet: jmj14ldl1ldl2 DMRs
Table S1C - Genomic locations (TAIR10) of reduced CHH methylation DMRs in a jmj14 ldl1 ldl2 mutant
Chromosome	Start Position	Stop Position
chr1	238463	239167
chr1	372391	372776
chr1	1293334	1293761
chr1	1445371	1446207
chr1	1728636	1729320
chr1	1876265	1876776
chr1	1881802	1882414
chr1	2657497	2657884
chr1	3573049	3573257
chr1	3891932	3892810
chr1	3979854	3980668
chr1	4061264	4061826
chr1	4525094	4525385
chr1	4860238	4860655
chr1	5356590	5357048
chr1	5358996	5359288
chr1	6173255	6173593
chr1	6456008	6456207
chr1	6715206	6715636
chr1	6720835	6721192
chr1	7766215	7766659
chr1	7985983	7986487
chr1	8154100	8154433
chr1	8252416	8252792
chr1	8254628	8255210
chr1	8471585	8472430
chr1	9082611	9082963
chr1	9811637	9812397
chr1	9836475	9836913
chr1	9925331	9925833
chr1	9939280	9939663
chr1	10144610	10145178
chr1	10362575	10363115
chr1	10421698	10421913
chr1	11006019	11006677
chr1	11102334	11104074
chr1	11117829	11118019
chr1	11128567	11128883
chr1	11212150	11212496
chr1	11324818	11325247
chr1	11585756	11586285
chr1	11632082	11632314
chr1	11789336	11789492
chr1	11837106	11837546
chr1	12009288	12009697
chr1	12218498	12219229
chr1	12333674	12333907
chr1	12471303	12471633
chr1	12482986	12483209
chr1	12640620	12640887
chr1	12851212	12851499
chr1	13119413	13119643
chr1	13357445	13357692
chr1	13837818	13838050
chr1	14165825	14166113
chr1	16403524	16404124
chr1	16641024	16641350
chr1	16645713	16646039
chr1	16754846	16755276
chr1	16853281	16853846
chr1	16866561	16867121
chr1	17007058	17007538
chr1	17254850	17255131
chr1	17621482	17621688
chr1	17695627	17695973
chr1	17831170	17831697
chr1	18033480	18034071
chr1	18047819	18048312
chr1	18135925	18136386
chr1	18297704	18297863
chr1	18643563	18644675
chr1	18698243	18698681
chr1	19226126	19226760
chr1	19428581	19429209
chr1	19476445	19476758
chr1	19861211	19861687
chr1	20032517	20033883
chr1	20403423	20403778
chr1	20437674	20438103
chr1	20462582	20462814
chr1	20468080	20468428
chr1	20520271	20520743
chr1	20624703	20625340
chr1	20914712	20915101
chr1	21037959	21038518
chr1	21120304	21120630
chr1	21124779	21125426
chr1	21311592	21312042
chr1	21438933	21439288
chr1	21674949	21675410
chr1	22024845	22025202
chr1	22260898	22261131
chr1	22443433	22443966
chr1	22592911	22593309
chr1	22742871	22743102
chr1	23093745	23094024
chr1	23247196	23247481
chr1	23312692	23313255
chr1	23431122	23431407
chr1	23435434	23436160
chr1	23553911	23554385
chr1	23586443	23586787
chr1	23651511	23652102
chr1	23723547	23724217
chr1	23862181	23862580
chr1	23946843	23947239
chr1	24223259	24223613
chr1	24250786	24251032
chr1	24554118	24554305
chr1	24745336	24745523
chr1	24776477	24776858
chr1	24907504	24908012
chr1	24918023	24918607
chr1	25033463	25033795
chr1	25265801	25266660
chr1	25723073	25723748
chr1	25928403	25928835
chr1	25975803	25976390
chr1	26139976	26140321
chr1	26343378	26344623
chr1	26366821	26367232
chr1	26756939	26757674
chr1	27333869	27334229
chr1	27597348	27597581
chr1	28188813	28189192
chr1	28259017	28259575
chr1	28285817	28286258
chr1	28331725	28332650
chr1	28470862	28471270
chr1	28514962	28516286
chr1	28935906	28936254
chr1	29208262	29208793
chr1	29769007	29769662
chr1	29940295	29940521
chr1	30199946	30200095
chr2	98369	98849
chr2	138700	139043
chr2	178384	178759
chr2	205052	205570
chr2	395551	396198
chr2	399974	400155
chr2	407570	407776
chr2	448329	448677
chr2	473786	474012
chr2	637045	637391
chr2	704170	704458
chr2	993266	993532
chr2	1027332	1027967
chr2	1048527	1048964
chr2	1079061	1079302
chr2	1167254	1167835
chr2	1170214	1170535
chr2	1695742	1696210
chr2	2018196	2018523
chr2	2973588	2974832
chr2	4870825	4871281
chr2	5791706	5792081
chr2	6493909	6494329
chr2	6548397	6548776
chr2	6667833	6668436
chr2	6830222	6830669
chr2	6986261	6986725
chr2	7033303	7033623
chr2	7060627	7060967
chr2	7278638	7279018
chr2	7374349	7374636
chr2	7622439	7622812
chr2	7721515	7721794
chr2	7749201	7749555
chr2	7875059	7875542
chr2	8233328	8233586
chr2	8332656	8333125
chr2	8666984	8667242
chr2	9021899	9022191
chr2	9079753	9079973
chr2	9344471	9345146
chr2	9432086	9432682
chr2	9481525	9481783
chr2	9518195	9518494
chr2	9537386	9537797
chr2	9550200	9550800
chr2	9713106	9713367
chr2	10289687	10289898
chr2	10390032	10390313
chr2	10611838	10612426
chr2	10748740	10749220
chr2	10951810	10952240
chr2	10996665	10997041
chr2	11014484	11014791
chr2	11346251	11346750
chr2	11362565	11363103
chr2	11386714	11387262
chr2	11645757	11646252
chr2	11834540	11835079
chr2	11952405	11952829
chr2	11964167	11965054
chr2	12242856	12243601
chr2	12475597	12475997
chr2	12622640	12623151
chr2	12725371	12725683
chr2	12845091	12845363
chr2	13299484	13300168
chr2	13433307	13433660
chr2	13675535	13676191
chr2	13702328	13702650
chr2	13717248	13717805
chr2	14596943	14597318
chr2	14846550	14847242
chr2	15109964	15110475
chr2	15791078	15791518
chr2	16030343	16030778
chr2	16143194	16143972
chr2	16302362	16302952
chr2	16422826	16423184
chr2	16556046	16556235
chr2	16952525	16952941
chr2	17092588	17092730
chr2	17307563	17307871
chr2	17530648	17531192
chr2	17664087	17664557
chr2	17992763	17993122
chr2	18165442	18165823
chr2	18387756	18388289
chr2	18390858	18391411
chr2	18393339	18393926
chr2	18395872	18396278
chr2	18497493	18498906
chr2	18527903	18528375
chr2	18659589	18660255
chr2	18702391	18702728
chr2	18803521	18803939
chr2	18957645	18957968
chr2	19143702	19143896
chr2	19219877	19220360
chr2	19235718	19236078
chr2	19683390	19683883
chr3	105463	105966
chr3	132384	132781
chr3	451591	452252
chr3	495679	496152
chr3	557340	558124
chr3	826817	827238
chr3	1057733	1058043
chr3	1165985	1166796
chr3	1341970	1342348
chr3	1399935	1400302
chr3	1555719	1560655
chr3	1607089	1607593
chr3	1692441	1692792
chr3	1928552	1928755
chr3	1951507	1951795
chr3	2139087	2139397
chr3	2251216	2251701
chr3	2849352	2849793
chr3	3280489	3280781
chr3	3497346	3498028
chr3	4087176	4087622
chr3	5228290	5228609
chr3	5835666	5835849
chr3	6246931	6247123
chr3	6344636	6345043
chr3	6717850	6718272
chr3	7093711	7094208
chr3	7231848	7232309
chr3	7288252	7288691
chr3	7341952	7342523
chr3	7355245	7356093
chr3	7634401	7634608
chr3	7637059	7637328
chr3	7710943	7711214
chr3	7880796	7881082
chr3	8129819	8130262
chr3	8138568	8138881
chr3	8356829	8357070
chr3	8426492	8427234
chr3	8547059	8548017
chr3	8623376	8623593
chr3	8654189	8654936
chr3	8659509	8660271
chr3	8684428	8684647
chr3	8690005	8690594
chr3	8836613	8836905
chr3	8926193	8926556
chr3	9300020	9300504
chr3	9327494	9328126
chr3	9405979	9406214
chr3	9563639	9564069
chr3	9595416	9595770
chr3	9646609	9646780
chr3	9698983	9699395
chr3	9768955	9769598
chr3	9848200	9848509
chr3	9928584	9929006
chr3	10075043	10075370
chr3	10146234	10146534
chr3	10220200	10220538
chr3	10253679	10254067
chr3	10291489	10292065
chr3	10492910	10493686
chr3	10517347	10517627
chr3	10593299	10593755
chr3	10752576	10753630
chr3	10777107	10777802
chr3	10960958	10961277
chr3	11095641	11096030
chr3	11140210	11140493
chr3	11279319	11279749
chr3	11283661	11284152
chr3	11534699	11534990
chr3	11748484	11748976
chr3	11751131	11751656
chr3	14750020	14750655
chr3	15860179	15860566
chr3	16052583	16052837
chr3	16098617	16099219
chr3	16258978	16259590
chr3	16293574	16293752
chr3	16302644	16303203
chr3	16396043	16396432
chr3	16462785	16463105
chr3	16470905	16471367
chr3	16798031	16798501
chr3	16947614	16947995
chr3	17117695	17118091
chr3	17162717	17163153
chr3	17249357	17249795
chr3	17260483	17260992
chr3	17495420	17495825
chr3	17546574	17546781
chr3	17579903	17580719
chr3	18028704	18029294
chr3	18087049	18087440
chr3	18270906	18271328
chr3	18563969	18564263
chr3	18611643	18612226
chr3	18833009	18833534
chr3	19219330	19219634
chr3	19298549	19299128
chr3	19568323	19568589
chr3	20285950	20286365
chr3	20629996	20630164
chr3	20999089	20999386
chr3	21267116	21267677
chr3	21413170	21413542
chr3	21547442	21547887
chr3	21608547	21608952
chr3	22057831	22058266
chr3	22076161	22076715
chr3	22218786	22219053
chr3	22370300	22370664
chr3	22377790	22378284
chr3	22494511	22494848
chr3	22766975	22767666
chr3	22931993	22932243
chr4	378697	379572
chr4	434190	434617
chr4	555355	555691
chr4	595097	595674
chr4	734810	735338
chr4	954237	954423
chr4	959059	959318
chr4	1063548	1064323
chr4	1356234	1356498
chr4	1508230	1508558
chr4	1508868	1509331
chr4	1586220	1586523
chr4	1590911	1591410
chr4	2036305	2036680
chr4	2118875	2119197
chr4	2384274	2384699
chr4	2416046	2416444
chr4	2594912	2595303
chr4	2607665	2608214
chr4	2989637	2989857
chr4	5314634	5314845
chr4	5317673	5317882
chr4	5581297	5581607
chr4	6014481	6014994
chr4	6016171	6016673
chr4	6238590	6238986
chr4	6352268	6352631
chr4	6646935	6647532
chr4	6748695	6748911
chr4	6879373	6879556
chr4	6953356	6953940
chr4	6984916	6985175
chr4	7089879	7090321
chr4	7164437	7164757
chr4	7267266	7267848
chr4	7318268	7318903
chr4	7519963	7520387
chr4	7724319	7724656
chr4	7813053	7814199
chr4	7827675	7828194
chr4	7863225	7863587
chr4	7923346	7923599
chr4	8030632	8030801
chr4	8207950	8208220
chr4	8252109	8252581
chr4	8465530	8465717
chr4	8551132	8551392
chr4	9266256	9266489
chr4	9309132	9309930
chr4	9356847	9357152
chr4	9440075	9440331
chr4	9736867	9737977
chr4	9903668	9903826
chr4	10007685	10008058
chr4	10011121	10011306
chr4	10189412	10189889
chr4	10224692	10224958
chr4	10351191	10351798
chr4	10359446	10359823
chr4	10513031	10513523
chr4	10553938	10554249
chr4	10683275	10683666
chr4	10827405	10827689
chr4	10992701	10994130
chr4	10997554	10998536
chr4	11235662	11236195
chr4	11240953	11241221
chr4	11255499	11256026
chr4	11413950	11414529
chr4	11796349	11796611
chr4	12052635	12052923
chr4	13248323	13248729
chr4	13704932	13705492
chr4	14433817	14434354
chr4	14546248	14546841
chr4	15160292	15161274
chr4	15200628	15201162
chr4	15232057	15232305
chr4	15596494	15596740
chr4	16058108	16058825
chr4	16325963	16326757
chr4	16377807	16378241
chr4	16572257	16572833
chr4	16783073	16783477
chr4	17080942	17082102
chr4	17213818	17214244
chr4	17404045	17404598
chr4	17624569	17625194
chr4	17789282	17789868
chr4	18201524	18202184
chr4	18248010	18248393
chr5	28639	28801
chr5	29141	29675
chr5	486603	487170
chr5	491478	492123
chr5	503149	503382
chr5	1619188	1619605
chr5	1979490	1980001
chr5	2239820	2240084
chr5	3714841	3715257
chr5	4076675	4077064
chr5	4561121	4561487
chr5	5288291	5288893
chr5	5749094	5749628
chr5	6361127	6361504
chr5	6873148	6873502
chr5	6906350	6906988
chr5	6982136	6983620
chr5	7175475	7176156
chr5	7467454	7468171
chr5	7478410	7478883
chr5	7490836	7491262
chr5	7554191	7554392
chr5	7728885	7729135
chr5	7752701	7753193
chr5	8037238	8037647
chr5	8051790	8052299
chr5	8187256	8187571
chr5	8226570	8226971
chr5	8262935	8263262
chr5	8322276	8322948
chr5	8344835	8345106
chr5	8439830	8440310
chr5	8783514	8783794
chr5	8893189	8893505
chr5	8919011	8919378
chr5	9309301	9309818
chr5	9316777	9316902
chr5	10290280	10290833
chr5	10350551	10351527
chr5	13357212	13357717
chr5	14088335	14089676
chr5	14123920	14124216
chr5	14239950	14240139
chr5	14289929	14290541
chr5	14715392	14715611
chr5	14745525	14746408
chr5	14760014	14760246
chr5	14771182	14771845
chr5	14811125	14811506
chr5	14971253	14971417
chr5	15055377	15055955
chr5	15101433	15101986
chr5	15109838	15110183
chr5	15154810	15155115
chr5	15184188	15184624
chr5	15253071	15253574
chr5	15542285	15542549
chr5	15741900	15742516
chr5	15840861	15841425
chr5	15956687	15957070
chr5	16130760	16131072
chr5	16149275	16149647
chr5	16224802	16225239
chr5	16393368	16393867
chr5	16549722	16550590
chr5	16611390	16611805
chr5	16649836	16650269
chr5	16753657	16754188
chr5	16856224	16856434
chr5	16880282	16880540
chr5	16922184	16922359
chr5	16994963	16995265
chr5	17075971	17076992
chr5	17113236	17113797
chr5	17327159	17327605
chr5	17523931	17524483
chr5	17582956	17583338
chr5	17610209	17610435
chr5	17710625	17710894
chr5	17877896	17878215
chr5	17890122	17890868
chr5	18142177	18143525
chr5	18164794	18165284
chr5	18210792	18211139
chr5	18414513	18414901
chr5	18456423	18456710
chr5	18800586	18800809
chr5	18948803	18949485
chr5	18961426	18961634
chr5	19001521	19002455
chr5	19178921	19179157
chr5	19280079	19280566
chr5	19659817	19660067
chr5	19700665	19701093
chr5	19710407	19710631
chr5	19726288	19726582
chr5	19829903	19830379
chr5	19910469	19910635
chr5	20048329	20048746
chr5	20660177	20661022
chr5	21027963	21028345
chr5	21305682	21306003
chr5	21815180	21815473
chr5	21821011	21821451
chr5	22093029	22093315
chr5	22408608	22409042
chr5	22574604	22575051
chr5	22801680	22802116
chr5	22831443	22831671
chr5	23037311	23037724
chr5	23282608	23283063
chr5	23592493	23593051
chr5	23654615	23654791
chr5	24100553	24100908
chr5	24110678	24111216
chr5	24370733	24371078
chr5	24530893	24531480
chr5	24970650	24971271
chr5	25361000	25361400
chr5	25857530	25857912
chr5	25924560	25924846
chr5	26037386	26037961
chr5	26258460	26259974
chr5	26289267	26289865
chr5	26415098	26415474
chr5	26835088	26835322

## Sheet: jmj14 DMRs
Table S1D - Genomic locations (TAIR10) of reduced CHH methylation DMRs in a jmj14 mutant
Chromosome	Start Position	Stop Position
chr1	1293289	1293733
chr1	3892111	3892636
chr1	4061295	4061826
chr1	4860290	4860604
chr1	5356693	5356956
chr1	5358980	5359315
chr1	6173264	6173583
chr1	8471623	8472377
chr1	9811642	9812409
chr1	10144656	10145184
chr1	10362844	10363398
chr1	11324864	11325256
chr1	12218617	12219085
chr1	12603645	12603942
chr1	16640934	16641329
chr1	16754901	16755144
chr1	17615140	17615469
chr1	17695629	17695950
chr1	18047843	18048033
chr1	18698228	18698692
chr1	19226126	19226779
chr1	19428764	19429232
chr1	19704105	19704522
chr1	20032448	20033400
chr1	20154045	20154359
chr1	20437663	20438047
chr1	20462539	20462851
chr1	20467982	20468434
chr1	20520357	20520749
chr1	21038179	21038438
chr1	21124651	21125023
chr1	22260884	22261396
chr1	22443483	22443911
chr1	23723877	23724237
chr1	23946911	23947114
chr1	24082083	24083077
chr1	24223267	24223571
chr1	24281298	24281486
chr1	24508076	24508339
chr1	25033598	25033806
chr1	25265869	25266296
chr1	25975892	25976126
chr1	26140002	26140292
chr1	27597392	27597581
chr1	28188803	28189124
chr1	28285817	28286212
chr1	29940282	29940491
chr2	407570	407757
chr2	1027401	1027875
chr2	1695754	1696102
chr2	1735641	1736197
chr2	2456392	2456686
chr2	2974246	2974805
chr2	5791829	5792295
chr2	7242223	7242658
chr2	7278605	7279003
chr2	7721532	7721804
chr2	7749234	7749497
chr2	7875248	7875423
chr2	9021888	9022191
chr2	9432127	9432382
chr2	10037583	10038220
chr2	10611965	10612324
chr2	10996637	10997041
chr2	11066210	11066415
chr2	11315665	11315873
chr2	11346259	11346770
chr2	11362558	11363111
chr2	11366916	11367326
chr2	11645915	11646151
chr2	12845065	12845369
chr2	12877025	12877570
chr2	13211232	13211484
chr2	13675543	13676178
chr2	13702328	13702651
chr2	15110009	15110410
chr2	15402356	15402531
chr2	16302336	16302994
chr2	16422921	16423150
chr2	16560270	16560704
chr2	16798595	16798781
chr2	16952584	16952842
chr2	19268862	19269204
chr3	105473	105678
chr3	524964	525463
chr3	557340	558080
chr3	826785	827261
chr3	1057733	1058055
chr3	1166031	1166371
chr3	1607272	1607567
chr3	2138802	2139397
chr3	2648191	2648589
chr3	3280518	3280763
chr3	4727656	4727950
chr3	6717985	6718187
chr3	6978044	6978361
chr3	7093687	7094234
chr3	7231894	7232241
chr3	7355372	7355941
chr3	8129840	8130262
chr3	8138547	8138902
chr3	8659617	8660185
chr3	8684356	8684562
chr3	9300124	9300550
chr3	10075156	10075327
chr3	10146213	10146580
chr3	10253737	10254040
chr3	10291539	10291941
chr3	10517347	10517632
chr3	10599229	10599519
chr3	11095763	11095956
chr3	11283753	11284143
chr3	11748514	11748944
chr3	11751185	11751478
chr3	12144675	12144971
chr3	13475367	13475824
chr3	15654736	15654916
chr3	15780727	15781005
chr3	15853827	15854688
chr3	16462774	16463077
chr3	16470962	16471339
chr3	16993431	16993783
chr3	17147135	17147671
chr3	17162787	17163049
chr3	19298608	19299061
chr3	19778307	19778678
chr3	20090253	20090572
chr3	20629568	20629752
chr3	21413199	21413516
chr3	21472081	21472424
chr3	21547429	21547895
chr3	22057898	22058182
chr3	22076288	22076708
chr4	378707	379339
chr4	417452	417903
chr4	434206	434436
chr4	476237	476477
chr4	521025	521434
chr4	595121	595674
chr4	1063572	1064323
chr4	1508889	1509346
chr4	1586197	1586462
chr4	2036305	2036687
chr4	2607724	2608196
chr4	2735393	2735967
chr4	5256985	5257205
chr4	5763703	5764032
chr4	6238683	6238889
chr4	6352268	6352616
chr4	6647030	6647523
chr4	6698963	6699244
chr4	6953363	6953669
chr4	7267243	7267848
chr4	7520258	7520474
chr4	7827706	7828132
chr4	7863297	7863515
chr4	8030621	8030801
chr4	8207971	8208257
chr4	8550810	8551157
chr4	9179120	9179345
chr4	9266147	9266572
chr4	9903677	9903851
chr4	9980684	9981196
chr4	10224657	10224937
chr4	10285418	10285902
chr4	10351206	10351798
chr4	10513073	10513500
chr4	10647148	10647360
chr4	10827390	10827636
chr4	11235708	11236216
chr4	11255527	11256002
chr4	13656960	13657277
chr4	13705033	13705370
chr4	14813824	14814032
chr4	15680177	15680472
chr4	17213882	17214192
chr5	112687	113147
chr5	486603	487075
chr5	491617	491940
chr5	707149	707315
chr5	2239824	2240013
chr5	3714879	3715229
chr5	5648386	5648778
chr5	6361098	6361552
chr5	7175606	7176116
chr5	7478386	7478889
chr5	7490878	7491180
chr5	7752792	7753193
chr5	8037293	8037541
chr5	8322386	8322837
chr5	8439885	8440282
chr5	8919080	8919278
chr5	9049654	9050020
chr5	13357377	13357664
chr5	14088547	14089826
chr5	14878355	14878639
chr5	14967641	14967827
chr5	15184250	15184580
chr5	15307748	15308063
chr5	15742129	15742428
chr5	15840905	15841360
chr5	16149296	16149643
chr5	16160555	16160943
chr5	16880185	16880529
chr5	16995028	16995262
chr5	17076608	17076881
chr5	17113236	17113703
chr5	17582910	17583338
chr5	17890218	17890761
chr5	19114467	19114935
chr5	19280063	19280485
chr5	19829926	19830344
chr5	19911157	19911510
chr5	21305722	21305968
chr5	21821053	21821399
chr5	22408962	22409115
chr5	22574616	22574839
chr5	22801807	22802042
chr5	23592630	23592881
chr5	23654711	23654875
chr5	24100487	24100929
chr5	24370776	24371004
chr5	26037378	26037981

## Sheet: ldl1 ldl2 DMRs
Table S1E - Genomic locations (TAIR10) of reduced CHH methylation DMRs in an ldl1 ldl2 mutant
Chromosome	Start Position	Stop Position
chr1	1293302	1293767
chr1	3573040	3573269
chr1	3932941	3933117
chr1	3980354	3980766
chr1	4061301	4061715
chr1	5359031	5359226
chr1	7766172	7766703
chr1	8154086	8154454
chr1	9202900	9203169
chr1	10144559	10145215
chr1	10221112	10221387
chr1	10702714	10703208
chr1	12050029	12050202
chr1	16403520	16404115
chr1	16645770	16646006
chr1	17695627	17695956
chr1	17831605	17831768
chr1	18698291	18698603
chr1	19226164	19226757
chr1	20032563	20033407
chr1	22830568	22830998
chr1	23724038	23724212
chr1	25265837	25266258
chr1	25489736	25490022
chr1	25928468	25928824
chr1	27429422	27429661
chr1	28285759	28286273
chr1	29769055	29769546
chr1	29940276	29940489
chr1	30427515	30427643
chr2	593947	594230
chr2	1695814	1696098
chr2	6405435	6405638
chr2	7060627	7060967
chr2	7622469	7622794
chr2	10611838	10612273
chr2	11346254	11346790
chr2	11386889	11387204
chr2	12242804	12243646
chr2	13702334	13702635
chr2	13717297	13717658
chr2	15110036	15110400
chr2	17530623	17531192
chr2	17664144	17664513
chr2	18528035	18528375
chr2	18803594	18803917
chr2	19683395	19683883
chr3	105442	105963
chr3	451610	452064
chr3	1166057	1166439
chr3	1607250	1607492
chr3	4087230	4087567
chr3	6246907	6247160
chr3	7193856	7194013
chr3	7342014	7342310
chr3	8138568	8138881
chr3	8343408	8343594
chr3	8659559	8660231
chr3	8926205	8926556
chr3	10146213	10146467
chr3	10220200	10220508
chr3	10253788	10253962
chr3	10599197	10599543
chr3	10777159	10777812
chr3	11095627	11096052
chr3	15989431	15989694
chr3	16098640	16099186
chr3	16462798	16463068
chr3	17580042	17580700
chr3	18832992	18833509
chr3	22076123	22076715
chr3	22218771	22219075
chr3	22370072	22370645
chr3	22377844	22378249
chr4	555418	555635
chr4	1508868	1509236
chr4	1586099	1586621
chr4	1590864	1591410
chr4	2036336	2036687
chr4	2416074	2416402
chr4	6014522	6014955
chr4	6352099	6352677
chr4	6647095	6647444
chr4	6985002	6985278
chr4	7089978	7090277
chr4	7520261	7520916
chr4	7827581	7828268
chr4	8252196	8252530
chr4	9309230	9309826
chr4	10178757	10178979
chr4	10189451	10189865
chr4	14546268	14546812
chr4	15160287	15161207
chr4	15200650	15201032
chr4	17404023	17404606
chr4	17624667	17625194
chr4	17789330	17789774
chr5	486620	487170
chr5	491478	492110
chr5	1619265	1619595
chr5	2239786	2239988
chr5	3079546	3079809
chr5	3714874	3715229
chr5	5156163	5156402
chr5	5288267	5288893
chr5	6403153	6403517
chr5	6906412	6906910
chr5	7478383	7478901
chr5	7490878	7491180
chr5	7553873	7554143
chr5	7934635	7934800
chr5	8051847	8052191
chr5	8187236	8187599
chr5	8226531	8227021
chr5	9220099	9220545
chr5	10164947	10165263
chr5	14088439	14089741
chr5	15741932	15742502
chr5	15945697	15945930
chr5	15957022	15957205
chr5	16149264	16149657
chr5	16994913	16995283
chr5	17523999	17524460
chr5	17582900	17583314
chr5	17890051	17890646
chr5	19001565	19002392
chr5	19178905	19179173
chr5	19280053	19280425
chr5	19659817	19660032
chr5	19700774	19701144
chr5	19829929	19830368
chr5	21027974	21028345
chr5	21815174	21815454
chr5	24100371	24100945
chr5	26289136	26289865
