# Supplementary material for: Interplay between Active Chromatin Marks and RNA-Directed DNA Methylation in Arabidopsis thaliana
Source: PLoS Genet. 2013 Nov 7;9(11):e1003946. doi: 10.1371/journal.pgen.1003946 (PMC3820799; doi:10.1371/journal.pgen.1003946)
Supplement: Table S2 — Primers and probes used in this study. (XLS) [file pgen.1003946.s008.xls]

## Sheet: Sup Table 2
Table S2: Primers and probes used in this study
MEA-ISR Bisulfite	AAAGTGGTTGTAGTTTATGAAAGGTTTTAT
MEA-ISR Bisulfite	CTTAAAAAATTTTCAACTCATTTTTAAAAAA
FWA Bisulfite	GGTTTTATATTAATATTAAAGAGTTATGGGTYGAAGTTT
FWA Bisulfite	AACCAAAATCATTCTCTAAACAAAATATAAAAAAATC
Ta3 Bisulfite	GAGAATYAGGTTAATAAGAAAGTGAAGTGTT
Ta3 Bisulfite	CCACTRATTCCTRAAACACAACATTTCTRCTRATA
AtSN1 Chop-qPCR	ACTTAATTAGCACTCAAATTAAACAAAATAAGT
AtSN1 Chop-qPCR	TTTAAACATAAGAAGAAGTTCCTTTTTCATCTAC
AT5G35935 Chop-qPCR	CTAGGGTTGAAGTTCTGAAA
AT5G35935 Chop-qPCR	CGGCTCTTTACCTCAAACAT
MEA-ISR ChIP	TTTAGGTATTAGCTCGTTTGGTTTTA
MEA-ISR ChIP	TCCCGCCATTTAACCGTG
FWA ChIP	ATAAAGAGCGGCGCAAGAT
FWA ChIP	CGCTCTAGGGTTTTTGCTTT
FWA ChIP Probe	CAAATAGCACTTGGACCAATGGCG
AtSN1 ChIP	GTTGGCCCAGTGGTAAATCT
AtSN1 ChIP	TGGTGGTTGTACAAGCCTAGTT
AtSN1 ChIP Probe	ATCTCCCAGAGGCGGGACCC
ACTIN ChIP	CGCTGCTTCTCGAATCTTCT
ACTIN ChIP	AAGCACGGATCGAATCACAT
